# Supplementary material for: Fiscal decentralization, local government innovation preference, and enterprise technological innovation: Evidence from China
Source: PLoS One. 2026 Apr 15;21(4):e0347025. doi: 10.1371/journal.pone.0347025 (PMC13082718; doi:10.1371/journal.pone.0347025)
Supplement: S1 File — (XLSX) [file pone.0347025.s001.xlsx]

## Sheet: Data
Stkcd	id	year	Province	Industry1	Industry2	Industry3	Whether ST or *ST in the current year	Whether it is the financial industry	Herf	Size	Lev	Age	Cash	State	Innovation	Fiscal decentralization	Local government innovation preference	Regional economic development level	Openness level	Degree of financial support	Industry development level	General Budgetary Revenue of Local Finance (100 million yuan)	General Budgetary Expenditure of Local Finance (100 million yuan)	Local Fiscal Expenditure on Science and Technology (100 million yuan)	Gross Regional Product (100 million yuan)	Permanent Resident Population at the Year-end (10,000 persons)	Total Investment of Foreign-invested Enterprises (USD million)	Value-added of the Financial Industry (100 million yuan)	Value-added of the Secondary Industry (100 million yuan)
Enterprise Code	Enterprise Code	year		Industry Code - Manufacturing (major category codes)	Other industries (category codes)	Industry Code - Adopt category codes for all industries	1=Yes; 0=No	1=Yes; 0=No	Equity concentration	Company size	Asset-liability ratio	Age of company listing	Cash holdings	1 = State-owned enterprise, 2 = Private enterprise, 3 = Foreign-invested enterprise, 4 = Others	Enterprise technological innovation	Fiscal decentralization	Local fiscal science and technology expenditures / local fiscal general budget expenditures	GDP per capital	FDI per capital	Value added of the financial sector / GDP	Value added of the secondary industry / GDP	General Budgetary Revenue of Local Finance (100 million yuan)	General Budgetary Expenditure of Local Finance (100 million yuan)	Local Fiscal Expenditure on Science and Technology (100 million yuan)	Gross Regional Product (100 million yuan)	Permanent Resident Population at the Year-end (10,000 persons)	Total Investment of Foreign-invested Enterprises (USD million)	Value-added of the Financial Industry (100 million yuan)	Value-added of the Secondary Industry (100 million yuan)
000001	1	2015	Guangdong	J66	J	J	0	1	0.250983	27.1388	0.935584	3.21888	0	3	0	0.730194	0.0443997	65456	55.173	0.0807127	0.447289	9366.78	12827.8	569.55	75820.8	11678	644310	6119.7	33913.8
000002	2	2015	Guangdong	K70	K	K	0	0	0.047074	27.1388	0.777015	3.21888	0.0869962	1	4	0.730194	0.0443997	65456	55.173	0.0807127	0.447289	9366.78	12827.8	569.55	75820.8	11678	644310	6119.7	33913.8
000004	4	2015	Guangdong	C27	C27	C	0	0	0.096468	19.8037	0.590402	3.21888	0.129221	2	12	0.730194	0.0443997	65456	55.173	0.0807127	0.447289	9366.78	12827.8	569.55	75820.8	11678	644310	6119.7	33913.8
000005	5	2015	Guangdong	K70	K	K	0	0	0.032412	21.509	0.44704	3.2581	0.0742901	2,3	5	0.730194	0.0443997	65456	55.173	0.0807127	0.447289	9366.78	12827.8	569.55	75820.8	11678	644310	6119.7	33913.8
000006	6	2015	Guangdong	K70	K	K	0	0	0.064052	23.2651	0.646151	3.17805	0.140017	1	0	0.730194	0.0443997	65456	55.173	0.0807127	0.447289	9366.78	12827.8	569.55	75820.8	11678	644310	6119.7	33913.8
000007	7	2015	Guangdong	H61	H	H	0	0	0.038461	19.9901	0.223847	3.17805	0.455722	2	0	0.730194	0.0443997	65456	55.173	0.0807127	0.447289	9366.78	12827.8	569.55	75820.8	11678	644310	6119.7	33913.8
000008	8	2015	Beijing	C37	C37	C	0	0	0.091951	22.0012	0.189809	3.17805	0.12544	2	13	0.823302	0.0501595	119422	174.115	0.167684	0.16977	4723.86	5737.7	287.8	26034.1	2188	380963	4365.5	4419.8
000009	9	2015	Guangdong	S91	S	S	0	0	0.017546	23.6199	0.638202	3.21888	0.212144	2	37	0.730194	0.0443997	65456	55.173	0.0807127	0.447289	9366.78	12827.8	569.55	75820.8	11678	644310	6119.7	33913.8
000010	10	2015	Beijing	E48	E	E	0	0	0.054329	22.3646	0.579577	3.04452	0.24488	2	0	0.823302	0.0501595	119422	174.115	0.167684	0.16977	4723.86	5737.7	287.8	26034.1	2188	380963	4365.5	4419.8
000011	11	2015	Guangdong	K70	K	K	0	0	0.304212	22.2003	0.520347	3.17805	0.215934	1	0	0.730194	0.0443997	65456	55.173	0.0807127	0.447289	9366.78	12827.8	569.55	75820.8	11678	644310	6119.7	33913.8
000012	12	2015	Guangdong	C30	C30	C	0	0	0.016332	23.4742	0.511696	3.17805	0.0369693	2	32	0.730194	0.0443997	65456	55.173	0.0807127	0.447289	9366.78	12827.8	569.55	75820.8	11678	644310	6119.7	33913.8
000014	14	2015	Guangdong	K70	K	K	0	0	0.116098	21.4982	0.643892	3.17805	0.0485487	1	0	0.730194	0.0443997	65456	55.173	0.0807127	0.447289	9366.78	12827.8	569.55	75820.8	11678	644310	6119.7	33913.8
000016	16	2015	Guangdong	C39	C39	C	0	0	0.054473	23.38	0.784184	3.17805	0.119748	1	116	0.730194	0.0443997	65456	55.173	0.0807127	0.447289	9366.78	12827.8	569.55	75820.8	11678	644310	6119.7	33913.8
000017	17	2015	Guangdong	C37	C37	C	0	0	0.014232	19.6123	0.708077	3.17805	0.583226	2	0	0.730194	0.0443997	65456	55.173	0.0807127	0.447289	9366.78	12827.8	569.55	75820.8	11678	644310	6119.7	33913.8
000018	18	2015	Guangdong	C17	C17	C	0	0	0.132791	22.1139	0.681256	3.17805	0.17309	2	0	0.730194	0.0443997	65456	55.173	0.0807127	0.447289	9366.78	12827.8	569.55	75820.8	11678	644310	6119.7	33913.8
000019	19	2015	Guangdong	C15	C15	C	0	0	0.063627	20.782	0.0974302	3.17805	0.139575	1	10	0.730194	0.0443997	65456	55.173	0.0807127	0.447289	9366.78	12827.8	569.55	75820.8	11678	644310	6119.7	33913.8
000020	20	2015	Guangdong	C39	C39	C	0	0	0.17522	20.8674	0.72819	3.17805	0.573265	2	0	0.730194	0.0443997	65456	55.173	0.0807127	0.447289	9366.78	12827.8	569.55	75820.8	11678	644310	6119.7	33913.8
000021	21	2015	Guangdong	C39	C39	C	0	0	0.20395	23.3861	0.636919	3.09104	0.531886	1	15	0.730194	0.0443997	65456	55.173	0.0807127	0.447289	9366.78	12827.8	569.55	75820.8	11678	644310	6119.7	33913.8
000022	22	2015	Guangdong	G55	G	G	0	0	0.181176	22.6568	0.243639	3.13549	0.0988083	1	0	0.730194	0.0443997	65456	55.173	0.0807127	0.447289	9366.78	12827.8	569.55	75820.8	11678	644310	6119.7	33913.8
000023	23	2015	Guangdong	C30	C30	C	0	0	0.056923	21.1717	0.714821	3.13549	0.110752	2	0	0.730194	0.0443997	65456	55.173	0.0807127	0.447289	9366.78	12827.8	569.55	75820.8	11678	644310	6119.7	33913.8
000025	25	2015	Guangdong	F51	F	F	0	0	0.318049	20.8791	0.248214	3.13549	0.13621	1	3	0.730194	0.0443997	65456	55.173	0.0807127	0.447289	9366.78	12827.8	569.55	75820.8	11678	644310	6119.7	33913.8
000026	26	2015	Guangdong	F52	F	F	0	0	0.172377	22.1694	0.457733	3.13549	0.150462	1	1	0.730194	0.0443997	65456	55.173	0.0807127	0.447289	9366.78	12827.8	569.55	75820.8	11678	644310	6119.7	33913.8
000027	27	2015	Guangdong	D44	D	D	0	0	0.291802	24.7849	0.571741	3.13549	0.108661	1	8	0.730194	0.0443997	65456	55.173	0.0807127	0.447289	9366.78	12827.8	569.55	75820.8	11678	644310	6119.7	33913.8
000028	28	2015	Guangdong	F51	F	F	0	0	0.261857	23.3049	0.578883	3.13549	0.118828	1	6	0.730194	0.0443997	65456	55.173	0.0807127	0.447289	9366.78	12827.8	569.55	75820.8	11678	644310	6119.7	33913.8
000029	29	2015	Guangdong	K70	K	K	0	0	0.403909	22.1536	0.472851	3.13549	0.281286	1	0	0.730194	0.0443997	65456	55.173	0.0807127	0.447289	9366.78	12827.8	569.55	75820.8	11678	644310	6119.7	33913.8
000030	30	2015	Jilin	C36	C36	C	0	0	0.113353	22.8133	0.343888	3.13549	0.114121	1	3	0.38213	0.0128656	38679	13.4826	0.0672151	0.377628	1229.35	3217.1	41.39	10162.9	2613	35230	683.1	3837.8
000031	31	2015	Guangdong	K70	K	K	0	0	0.209919	24.7364	0.79961	3.13549	0.168704	1	3	0.730194	0.0443997	65456	55.173	0.0807127	0.447289	9366.78	12827.8	569.55	75820.8	11678	644310	6119.7	33913.8
000032	32	2015	Guangdong	F51	F	F	0	0	0.251062	21.4774	0.290364	3.13549	0.3802	1	0	0.730194	0.0443997	65456	55.173	0.0807127	0.447289	9366.78	12827.8	569.55	75820.8	11678	644310	6119.7	33913.8
000033	33	2015	Guangdong	H61	H	H	1	0	0.027158	19.8661	0.937056	3.09104	0	0	0	0.730194	0.0443997	65456	55.173	0.0807127	0.447289	9366.78	12827.8	569.55	75820.8	11678	644310	6119.7	33913.8
000034	34	2015	Guangdong	S91	S	S	0	0	0.056873	19.9203	0.582597	3.09104	0.255233	2	0	0.730194	0.0443997	65456	55.173	0.0807127	0.447289	9366.78	12827.8	569.55	75820.8	11678	644310	6119.7	33913.8
000035	35	2015	Jiangsu	N77	N	N	0	0	0.071477	22.2046	0.579366	3.09104	0.0645279	2	18	0.828751	0.0383956	86618	94.0654	0.0683761	0.464297	8028.59	9687.58	371.96	71876	8315	782154	4914.6	33371.8
000036	36	2015	Guangdong	K70	K	K	0	0	0.097805	22.5895	0.584915	3.09104	0.185915	2	0	0.730194	0.0443997	65456	55.173	0.0807127	0.447289	9366.78	12827.8	569.55	75820.8	11678	644310	6119.7	33913.8
000037	37	2015	Guangdong	D44	D	D	0	0	0.049912	22.2449	0.880147	3.09104	0.224161	1	0	0.730194	0.0443997	65456	55.173	0.0807127	0.447289	9366.78	12827.8	569.55	75820.8	11678	644310	6119.7	33913.8
000038	38	2015	Guangdong	K70	K	K	0	0	0.2127	20.4286	0.792083	3.09104	0.141721	2	0	0.730194	0.0443997	65456	55.173	0.0807127	0.447289	9366.78	12827.8	569.55	75820.8	11678	644310	6119.7	33913.8
000039	39	2015	Guangdong	C33	C33	C	0	0	0.262321	25.3939	0.667536	3.09104	0.0420292	1	52	0.730194	0.0443997	65456	55.173	0.0807127	0.447289	9366.78	12827.8	569.55	75820.8	11678	644310	6119.7	33913.8
000040	40	2015	Guangdong	K70	K	K	0	0	0.09186	22.6356	0.804167	3.09104	0.420546	2	0	0.730194	0.0443997	65456	55.173	0.0807127	0.447289	9366.78	12827.8	569.55	75820.8	11678	644310	6119.7	33913.8
000042	42	2015	Guangdong	K70	K	K	0	0	0.236665	23.9269	0.771898	3.09104	0.130961	3	0	0.730194	0.0443997	65456	55.173	0.0807127	0.447289	9366.78	12827.8	569.55	75820.8	11678	644310	6119.7	33913.8
000043	43	2015	Guangdong	K70	K	K	0	0	0.0978	23.8536	0.794793	3.09104	0.0642168	1	0	0.730194	0.0443997	65456	55.173	0.0807127	0.447289	9366.78	12827.8	569.55	75820.8	11678	644310	6119.7	33913.8
000045	45	2015	Guangdong	C39	C39	C	0	0	0.216277	21.8116	0.267673	3.09104	0.253356	1	2	0.730194	0.0443997	65456	55.173	0.0807127	0.447289	9366.78	12827.8	569.55	75820.8	11678	644310	6119.7	33913.8
000046	46	2015	Beijing	K70	K	K	0	0	0.547488	25.497	0.87189	3.09104	0.24728	2	6	0.823302	0.0501595	119422	174.115	0.167684	0.16977	4723.86	5737.7	287.8	26034.1	2188	380963	4365.5	4419.8
000048	48	2015	Guangdong	C13	C13	C	0	0	0.094849	21.3864	0.58659	3.09104	0.452259	2	0	0.730194	0.0443997	65456	55.173	0.0807127	0.447289	9366.78	12827.8	569.55	75820.8	11678	644310	6119.7	33913.8
000049	49	2015	Guangdong	C38	C38	C	0	0	0.20649	21.9478	0.647972	3.04452	0.154404	1	43	0.730194	0.0443997	65456	55.173	0.0807127	0.447289	9366.78	12827.8	569.55	75820.8	11678	644310	6119.7	33913.8
000050	50	2015	Guangdong	C39	C39	C	0	0	0.091804	23.7973	0.387465	3.04452	0.339434	1	11	0.730194	0.0443997	65456	55.173	0.0807127	0.447289	9366.78	12827.8	569.55	75820.8	11678	644310	6119.7	33913.8
000055	55	2015	Guangdong	C33	C33	C	0	0	0.015379	22.2193	0.701165	2.99573	0.0898163	2	7	0.730194	0.0443997	65456	55.173	0.0807127	0.447289	9366.78	12827.8	569.55	75820.8	11678	644310	6119.7	33913.8
000056	56	2015	Guangdong	K70	K	K	0	0	0.10487	22.8022	0.374701	2.99573	0.016182	2	0	0.730194	0.0443997	65456	55.173	0.0807127	0.447289	9366.78	12827.8	569.55	75820.8	11678	644310	6119.7	33913.8
000058	58	2015	Guangdong	L72	L	L	0	0	0.091597	21.6844	0.357337	2.99573	0.105889	1	30	0.730194	0.0443997	65456	55.173	0.0807127	0.447289	9366.78	12827.8	569.55	75820.8	11678	644310	6119.7	33913.8
000059	59	2015	Liaoning	C25	C25	C	1	0	0.22871	24.1218	0.691936	2.94444	0	1	21	0.474693	0.0153784	47511	47.6346	0.0752113	0.403944	2127.39	4481.61	68.92	20657.8	4338	206639	1553.7	8344.6
000060	60	2015	Guangdong	C32	C32	C	0	0	0.091888	23.4885	0.503239	2.94444	0.0737176	1	10	0.730194	0.0443997	65456	55.173	0.0807127	0.447289	9366.78	12827.8	569.55	75820.8	11678	644310	6119.7	33913.8
000061	61	2015	Guangdong	L72	L	L	0	0	0.109256	23.504	0.622803	2.94444	0.0721415	1	0	0.730194	0.0443997	65456	55.173	0.0807127	0.447289	9366.78	12827.8	569.55	75820.8	11678	644310	6119.7	33913.8
000062	62	2015	Guangdong	L72	L	L	0	0	0.502107	22.545	0.404929	2.94444	0.217412	2	2	0.730194	0.0443997	65456	55.173	0.0807127	0.447289	9366.78	12827.8	569.55	75820.8	11678	644310	6119.7	33913.8
000063	63	2015	Guangdong	C39	C39	C	0	0	0.127528	25.5182	0.641433	2.94444	0.231815	2	5141	0.730194	0.0443997	65456	55.173	0.0807127	0.447289	9366.78	12827.8	569.55	75820.8	11678	644310	6119.7	33913.8
000065	65	2015	Beijing	E48	E	E	0	0	0.284776	22.613	0.672985	2.89037	0.489739	1	0	0.823302	0.0501595	119422	174.115	0.167684	0.16977	4723.86	5737.7	287.8	26034.1	2188	380963	4365.5	4419.8
000066	66	2015	Guangdong	C39	C39	C	0	0	0.290761	24.3985	0.779422	2.94444	0.0934573	1	15	0.730194	0.0443997	65456	55.173	0.0807127	0.447289	9366.78	12827.8	569.55	75820.8	11678	644310	6119.7	33913.8
000068	68	2015	Guangdong	C39	C39	C	1	0	0.114614	20.446	0.125987	2.94444	0	2	1	0.730194	0.0443997	65456	55.173	0.0807127	0.447289	9366.78	12827.8	569.55	75820.8	11678	644310	6119.7	33913.8
000069	69	2015	Guangdong	N78	N	N	0	0	0.333992	25.4705	0.634098	2.94444	0.131255	1	24	0.730194	0.0443997	65456	55.173	0.0807127	0.447289	9366.78	12827.8	569.55	75820.8	11678	644310	6119.7	33913.8
000070	70	2015	Guangdong	C38	C38	C	0	0	0.158616	22.1007	0.64449	2.77259	0.128556	1	9	0.730194	0.0443997	65456	55.173	0.0807127	0.447289	9366.78	12827.8	569.55	75820.8	11678	644310	6119.7	33913.8
000078	78	2015	Guangdong	F52	F	F	0	0	0.058457	23.2698	0.832078	2.89037	0.24101	2,3	20	0.730194	0.0443997	65456	55.173	0.0807127	0.447289	9366.78	12827.8	569.55	75820.8	11678	644310	6119.7	33913.8
000088	88	2015	Guangdong	G54	G	G	0	0	0.455168	22.7874	0.229364	2.94444	0.174807	1	0	0.730194	0.0443997	65456	55.173	0.0807127	0.447289	9366.78	12827.8	569.55	75820.8	11678	644310	6119.7	33913.8
000089	89	2015	Guangdong	G56	G	G	0	0	0.324885	23.2044	0.142207	2.89037	0.149589	1	0	0.730194	0.0443997	65456	55.173	0.0807127	0.447289	9366.78	12827.8	569.55	75820.8	11678	644310	6119.7	33913.8
000090	90	2015	Guangdong	E48	E	E	0	0	0.085432	23.5299	0.625577	2.83321	0.255194	1	3	0.730194	0.0443997	65456	55.173	0.0807127	0.447289	9366.78	12827.8	569.55	75820.8	11678	644310	6119.7	33913.8
000096	96	2015	Guangdong	F51	F	F	0	0	0.307388	21.5194	0.0892185	2.77259	0.526383	1	0	0.730194	0.0443997	65456	55.173	0.0807127	0.447289	9366.78	12827.8	569.55	75820.8	11678	644310	6119.7	33913.8
000099	99	2015	Guangdong	G56	G	G	0	0	0.149968	22.325	0.432835	2.77259	0.0766843	1	0	0.730194	0.0443997	65456	55.173	0.0807127	0.447289	9366.78	12827.8	569.55	75820.8	11678	644310	6119.7	33913.8
000100	100	2015	Guangdong	C39	C39	C	0	0	0.012349	25.4396	0.663286	2.48491	0.137268	0	3394	0.730194	0.0443997	65456	55.173	0.0807127	0.447289	9366.78	12827.8	569.55	75820.8	11678	644310	6119.7	33913.8
000150	150	2015	Guangdong	K70	K	K	0	0	0.154037	22.2383	0.630016	2.77259	0.0747022	2	0	0.730194	0.0443997	65456	55.173	0.0807127	0.447289	9366.78	12827.8	569.55	75820.8	11678	644310	6119.7	33913.8
000151	151	2015	Beijing	F51	F	F	0	0	0.205807	21.6052	0.579701	2.77259	0.611473	1	0	0.823302	0.0501595	119422	174.115	0.167684	0.16977	4723.86	5737.7	287.8	26034.1	2188	380963	4365.5	4419.8
000153	153	2015	Anhui	C27	C27	C	0	0	0.024001	21.5585	0.486291	2.77259	0.0715234	2	18	0.468466	0.0282382	40211	17.7152	0.0512246	0.448927	2454.3	5239.01	147.94	24142.7	6011	106486	1236.7	10838.3
000155	155	2015	Sichuan	C26	C26	C	1	0	0.105759	20.3945	0.937056	2.77259	0	1	0	0.447541	0.0128963	37746	10.7868	0.0609327	0.427924	3355.44	7497.51	96.69	30829.1	8196	88409	1878.5	13192.5
000156	156	2015	Zhejiang	R87	R	R	0	0	0.225669	23.2629	0.269583	2.77259	0.543895	1	5	0.723737	0.0377356	74479	48.7574	0.0668513	0.465978	4809.94	6645.98	250.79	44222	5985	291813	2956.3	20606.5
000157	157	2015	Hunan	C35	C35	C	0	0	0.063363	25.2636	0.566712	2.77259	0.144419	0	192	0.439091	0.0115663	43568	7.88314	0.0419899	0.439603	2515.43	5728.72	66.26	28811.7	6615	52147	1209.8	12665.7
000158	158	2015	Hebei	C17	C17	C	0	0	0.103223	23.1159	0.503495	2.77259	0.102348	1	1	0.470364	0.00807856	36466	10.0237	0.0550177	0.430731	2649.18	5632.19	45.5	26744.1	7345	73624	1471.4	11519.5
000159	159	2015	Xinjiang	F51	F	F	0	0	0.087951	21.8047	0.260288	2.77259	0.105417	2	0	0.349789	0.0109439	40534	3.57149	0.0745676	0.361011	1330.9	3804.87	41.64	9545.7	2385	8518	711.8	3446.1
000166	166	2015	Xinjiang	J67	J	J	0	1	0.177369	26.5331	0.844513	0	0	1	0	0.349789	0.0109439	40534	3.57149	0.0745676	0.361011	1330.9	3804.87	41.64	9545.7	2385	8518	711.8	3446.1
000301	301	2015	Jiangsu	D44	D	D	0	0	0.140291	22.2066	0.264025	2.77259	0.0724016	1	0	0.828751	0.0383956	86618	94.0654	0.0683761	0.464297	8028.59	9687.58	371.96	71876	8315	782154	4914.6	33371.8
000333	333	2015	Guangdong	C38	C38	C	0	0	0.129748	25.5819	0.565113	1.09861	0.0920661	2	1082	0.730194	0.0443997	65456	55.173	0.0807127	0.447289	9366.78	12827.8	569.55	75820.8	11678	644310	6119.7	33913.8
000338	338	2015	Shandong	C36	C36	C	0	0	0.089682	25.4671	0.636761	2.19722	0.214161	1	235	0.670221	0.0192788	57090	22.2313	0.0514752	0.441868	5529.33	8250.01	159.05	56159.1	9866	219334	2890.8	24814.9
000400	400	2015	Henan	C38	C38	C	0	0	0.169523	23.248	0.449712	2.94444	0.0739694	1	28	0.443579	0.0122438	38042	7.08277	0.0438282	0.465819	3016.05	6799.35	83.25	36798.2	9701	68710	1612.8	17141.3
000401	401	2015	Hebei	C30	C30	C	0	0	0.170757	24.4437	0.725468	2.99573	0.0483533	1	0	0.470364	0.00807856	36466	10.0237	0.0550177	0.430731	2649.18	5632.19	45.5	26744.1	7345	73624	1471.4	11519.5
000402	402	2015	Beijing	K70	K	K	0	0	0.112711	25.3837	0.72555	2.99573	0.0808408	1	0	0.823302	0.0501595	119422	174.115	0.167684	0.16977	4723.86	5737.7	287.8	26034.1	2188	380963	4365.5	4419.8
000403	403	2015	Shanxi1	C27	C27	C	1	0	0.058666	20.9586	0.584694	2.99573	0	2	0	0.479803	0.0109466	34159	11.6814	0.0705793	0.43367	1642.35	3422.97	37.47	12036.1	3519	41107	849.5	5219.7
000404	404	2015	Jiangxi	C34	C34	C	0	0	0.08491	22.665	0.574696	2.99573	0.134725	1	6	0.490814	0.0169494	37995	16.1824	0.0505957	0.491319	2165.74	4412.55	74.79	17031.1	4485	72578	861.7	8367.7
000407	407	2015	Shandong	C26	C26	C	0	0	0.027378	22.1468	0.494332	2.99573	0.17163	2	6	0.670221	0.0192788	57090	22.2313	0.0514752	0.441868	5529.33	8250.01	159.05	56159.1	9866	219334	2890.8	24814.9
000408	408	2015	Hebei	F51	F	F	0	0	0.038908	19.9552	0.833984	2.99573	0.016182	2	0	0.470364	0.00807856	36466	10.0237	0.0550177	0.430731	2649.18	5632.19	45.5	26744.1	7345	73624	1471.4	11519.5
000409	409	2015	Shandong	B08	B	B	0	0	0.038872	22.4596	0.727898	2.99573	0.0518523	1	3	0.670221	0.0192788	57090	22.2313	0.0514752	0.441868	5529.33	8250.01	159.05	56159.1	9866	219334	2890.8	24814.9
000410	410	2015	Liaoning	C34	C34	C	0	0	0.090825	23.8274	0.89864	2.99573	0.112688	1	4	0.474693	0.0153784	47511	47.6346	0.0752113	0.403944	2127.39	4481.61	68.92	20657.8	4338	206639	1553.7	8344.6
000411	411	2015	Zhejiang	F51	F	F	0	0	0.069041	22.5356	0.752556	2.99573	0.105967	1	0	0.723737	0.0377356	74479	48.7574	0.0668513	0.465978	4809.94	6645.98	250.79	44222	5985	291813	2956.3	20606.5
000413	413	2015	Hebei	C39	C39	C	0	0	0.059715	24.0836	0.49437	2.99573	0.430906	2	18	0.470364	0.00807856	36466	10.0237	0.0550177	0.430731	2649.18	5632.19	45.5	26744.1	7345	73624	1471.4	11519.5
000415	415	2015	Xinjiang	L71	L	L	0	0	0.209805	25.6053	0.753311	2.99573	0.21409	4	0	0.349789	0.0109439	40534	3.57149	0.0745676	0.361011	1330.9	3804.87	41.64	9545.7	2385	8518	711.8	3446.1
000416	416	2015	Shandong	J69	J	J	0	1	0.051004	21.0746	0.37754	2.99573	0	2	0	0.670221	0.0192788	57090	22.2313	0.0514752	0.441868	5529.33	8250.01	159.05	56159.1	9866	219334	2890.8	24814.9
000417	417	2015	Anhui	F52	F	F	0	0	0.074195	22.8389	0.530825	2.99573	0.327778	1	0	0.468466	0.0282382	40211	17.7152	0.0512246	0.448927	2454.3	5239.01	147.94	24142.7	6011	106486	1236.7	10838.3
000418	418	2015	Jiangsu	C38	C38	C	0	0	0.167173	23.3855	0.582086	2.94444	0.212376	2	319	0.828751	0.0383956	86618	94.0654	0.0683761	0.464297	8028.59	9687.58	371.96	71876	8315	782154	4914.6	33371.8
000419	419	2015	Hunan	F52	F	F	0	0	0.201882	22.0695	0.487041	2.99573	0.273771	1	0	0.439091	0.0115663	43568	7.88314	0.0419899	0.439603	2515.43	5728.72	66.26	28811.7	6615	52147	1209.8	12665.7
000420	420	2015	Jilin	C28	C28	C	0	0	0.028358	21.6979	0.632747	2.99573	0.0656599	1	1	0.38213	0.0128656	38679	13.4826	0.0672151	0.377628	1229.35	3217.1	41.39	10162.9	2613	35230	683.1	3837.8
000421	421	2015	Jiangsu	D45	D	D	0	0	0.248206	22.6228	0.474536	2.99573	0.121532	1	0	0.828751	0.0383956	86618	94.0654	0.0683761	0.464297	8028.59	9687.58	371.96	71876	8315	782154	4914.6	33371.8
000422	422	2015	Hubei	C26	C26	C	0	0	0.033476	24.4116	0.798188	2.99573	0.122926	1	9	0.490071	0.0256586	52566	15.2532	0.0518173	0.442557	3005.53	6132.84	157.36	30661.6	5850	89231	1588.8	13569.5
000423	423	2015	Shandong	C27	C27	C	0	0	0.055094	22.8761	0.177256	2.99573	0.192654	1	25	0.670221	0.0192788	57090	22.2313	0.0514752	0.441868	5529.33	8250.01	159.05	56159.1	9866	219334	2890.8	24814.9
000425	425	2015	Jiangsu	C35	C35	C	0	0	0.179275	24.4777	0.517557	2.99573	0.117063	1	383	0.828751	0.0383956	86618	94.0654	0.0683761	0.464297	8028.59	9687.58	371.96	71876	8315	782154	4914.6	33371.8
000426	426	2015	Neimenggu	B09	B	B	0	0	0.130984	22.128	0.337222	2.99573	0.0233506	2	0	0.461909	0.00839886	53437	14.4025	0.0480529	0.403401	1964.48	4252.96	35.72	13062.7	2440	35142	627.7	5269.5
000428	428	2015	Hunan	H61	H	H	0	0	0.192662	22.977	0.642123	2.99573	0.0770998	1	0	0.439091	0.0115663	43568	7.88314	0.0419899	0.439603	2515.43	5728.72	66.26	28811.7	6615	52147	1209.8	12665.7
000429	429	2015	Guangdong	G54	G	G	0	0	0.167495	23.2171	0.493845	2.89037	0.0814962	1	0	0.730194	0.0443997	65456	55.173	0.0807127	0.447289	9366.78	12827.8	569.55	75820.8	11678	644310	6119.7	33913.8
000430	430	2015	Hunan	N78	N	N	0	0	0.103524	20.5872	0.29778	2.99573	0.130139	1	0	0.439091	0.0115663	43568	7.88314	0.0419899	0.439603	2515.43	5728.72	66.26	28811.7	6615	52147	1209.8	12665.7
000488	488	2015	Shandong	C22	C22	C	0	0	0.047669	25.0795	0.778623	2.77259	0.11524	1	3	0.670221	0.0192788	57090	22.2313	0.0514752	0.441868	5529.33	8250.01	159.05	56159.1	9866	219334	2890.8	24814.9
000498	498	2015	Shandong	E48	E	E	0	0	0.374002	23.0666	0.708156	2.94444	0.0719677	1	7	0.670221	0.0192788	57090	22.2313	0.0514752	0.441868	5529.33	8250.01	159.05	56159.1	9866	219334	2890.8	24814.9
000501	501	2015	Hubei	F52	F	F	0	0	0.077819	23.5998	0.767476	3.17805	0.116129	1	0	0.490071	0.0256586	52566	15.2532	0.0518173	0.442557	3005.53	6132.84	157.36	30661.6	5850	89231	1588.8	13569.5
000502	502	2015	Guangdong	K70	K	K	0	0	0.054456	19.8187	0.475371	3.17805	0.281997	2	0	0.730194	0.0443997	65456	55.173	0.0807127	0.447289	9366.78	12827.8	569.55	75820.8	11678	644310	6119.7	33913.8
000503	503	2015	Hainan	I64	I	I	0	0	0.076754	21.1165	0.0687405	3.17805	0.547482	2	0	0.506442	0.00998846	40220	32.9884	0.0676237	0.233405	627.7	1239.43	12.38	3782.7	945	31174	255.8	882.9
000504	504	2015	Hunan	R86	R	R	0	0	0.084016	19.6123	0.937056	3.17805	0.381143	1	0	0.439091	0.0115663	43568	7.88314	0.0419899	0.439603	2515.43	5728.72	66.26	28811.7	6615	52147	1209.8	12665.7
000505	505	2015	Hainan	K70	K	K	0	0	0.070615	21.2624	0.937056	3.17805	0.120017	1	0	0.506442	0.00998846	40220	32.9884	0.0676237	0.233405	627.7	1239.43	12.38	3782.7	945	31174	255.8	882.9
000506	506	2015	Shandong	B09	B	B	0	0	0.111845	21.8989	0.524292	3.13549	0.0436045	2	0	0.670221	0.0192788	57090	22.2313	0.0514752	0.441868	5529.33	8250.01	159.05	56159.1	9866	219334	2890.8	24814.9
000507	507	2015	Guangdong	G55	G	G	0	0	0.067097	22.4234	0.488875	3.13549	0.0785542	1	0	0.730194	0.0443997	65456	55.173	0.0807127	0.447289	9366.78	12827.8	569.55	75820.8	11678	644310	6119.7	33913.8
000509	509	2015	Sichuan	C29	C29	C	0	0	0.063079	20.1573	0.937056	3.13549	0.182388	2	0	0.447541	0.0128963	37746	10.7868	0.0609327	0.427924	3355.44	7497.51	96.69	30829.1	8196	88409	1878.5	13192.5
000510	510	2015	Sichuan	C26	C26	C	1	0	0.015813	21.1567	0.484045	3.13549	0	2	12	0.447541	0.0128963	37746	10.7868	0.0609327	0.427924	3355.44	7497.51	96.69	30829.1	8196	88409	1878.5	13192.5
000511	511	2015	Liaoning	C30	C30	C	0	0	0.014091	22.0602	0.628225	3.13549	0.174693	2	2	0.474693	0.0153784	47511	47.6346	0.0752113	0.403944	2127.39	4481.61	68.92	20657.8	4338	206639	1553.7	8344.6
000513	513	2015	Guangdong	C27	C27	C	0	0	0.199995	22.8124	0.404534	3.13549	0.098829	2	12	0.730194	0.0443997	65456	55.173	0.0807127	0.447289	9366.78	12827.8	569.55	75820.8	11678	644310	6119.7	33913.8
000514	514	2015	Chongqing	K70	K	K	0	0	0.39934	22.7191	0.547649	3.13549	0.0882608	1	0	0.568257	0.0120438	53348	25.6824	0.0850735	0.442049	2154.83	3792	45.67	16305.9	3070	78845	1387.2	7208
000516	516	2015	Shanxi2	F52	F	F	0	0	0.039232	22.3935	0.373586	3.13549	0.44478	2	1	0.470732	0.0130894	47408	13.409	0.0647284	0.476383	2059.95	4376.06	57.28	18188.3	3846	51571	1177.3	8664.6
000517	517	2015	Zhejiang	K70	K	K	0	0	0.291585	22.7945	0.543365	3.13549	0.0354989	2	0	0.723737	0.0377356	74479	48.7574	0.0668513	0.465978	4809.94	6645.98	250.79	44222	5985	291813	2956.3	20606.5
000518	518	2015	Jiangsu	C27	C27	C	0	0	0.012349	20.5424	0.270619	3.13549	0.0288686	0	2	0.828751	0.0383956	86618	94.0654	0.0683761	0.464297	8028.59	9687.58	371.96	71876	8315	782154	4914.6	33371.8
000519	519	2015	Hunan	C30	C30	C	0	0	0.139013	22.3634	0.192024	3.13549	0.0707621	1	13	0.439091	0.0115663	43568	7.88314	0.0419899	0.439603	2515.43	5728.72	66.26	28811.7	6615	52147	1209.8	12665.7
000520	520	2015	Hubei	G55	G	G	0	0	0.033392	20.0564	0.501002	3.13549	0.173298	2	0	0.490071	0.0256586	52566	15.2532	0.0518173	0.442557	3005.53	6132.84	157.36	30661.6	5850	89231	1588.8	13569.5
000521	521	2015	Anhui	C38	C38	C	0	0	0.051929	22.9278	0.622796	3.13549	0.228026	1	46	0.468466	0.0282382	40211	17.7152	0.0512246	0.448927	2454.3	5239.01	147.94	24142.7	6011	106486	1236.7	10838.3
000523	523	2015	Guangdong	C26	C26	C	0	0	0.125406	21.9845	0.68796	3.13549	0.082795	1	0	0.730194	0.0443997	65456	55.173	0.0807127	0.447289	9366.78	12827.8	569.55	75820.8	11678	644310	6119.7	33913.8
000524	524	2015	Guangdong	H61	H	H	0	0	0.160126	20.553	0.269534	3.13549	0.285362	1	0	0.730194	0.0443997	65456	55.173	0.0807127	0.447289	9366.78	12827.8	569.55	75820.8	11678	644310	6119.7	33913.8
000525	525	2015	Jiangsu	C26	C26	C	0	0	0.225946	22.836	0.518339	3.13549	0.114848	2	156	0.828751	0.0383956	86618	94.0654	0.0683761	0.464297	8028.59	9687.58	371.96	71876	8315	782154	4914.6	33371.8
000526	526	2015	Fujian	K70	K	K	0	0	0.096025	19.6307	0.570159	3.13549	0.397133	3	0	0.635809	0.0191424	68880	49.3758	0.0678422	0.503001	2544.24	4001.58	76.6	27307.5	3984	196713	1852.6	13735.7
000528	528	2015	Guangxi	C35	C35	C	0	0	0.123766	23.738	0.563075	3.13549	0.209413	1	81	0.372686	0.0122076	31375	8.83995	0.0662865	0.358678	1515.16	4065.51	49.63	15030.2	4811	42529	996.3	5391
000529	529	2015	Guangdong	C13	C13	C	0	0	0.26352	21.0955	0.208073	3.13549	0.469976	1	0	0.730194	0.0443997	65456	55.173	0.0807127	0.447289	9366.78	12827.8	569.55	75820.8	11678	644310	6119.7	33913.8
000530	530	2015	Liaoning	C34	C34	C	0	0	0.056219	22.13	0.335244	3.13549	0.0599608	1	14	0.474693	0.0153784	47511	47.6346	0.0752113	0.403944	2127.39	4481.61	68.92	20657.8	4338	206639	1553.7	8344.6
000531	531	2015	Guangdong	D44	D	D	0	0	0.116618	22.8482	0.52846	3.09104	0.124726	1	0	0.730194	0.0443997	65456	55.173	0.0807127	0.447289	9366.78	12827.8	569.55	75820.8	11678	644310	6119.7	33913.8
000532	532	2015	Guangdong	S91	S	S	0	0	0.065004	20.9252	0.36587	3.09104	0.109325	1	2	0.730194	0.0443997	65456	55.173	0.0807127	0.447289	9366.78	12827.8	569.55	75820.8	11678	644310	6119.7	33913.8
000533	533	2015	Guangdong	C38	C38	C	0	0	0.081758	22.1501	0.49158	3.09104	0.063243	2	25	0.730194	0.0443997	65456	55.173	0.0807127	0.447289	9366.78	12827.8	569.55	75820.8	11678	644310	6119.7	33913.8
000534	534	2015	Guangdong	K70	K	K	0	0	0.276005	21.914	0.495967	3.09104	0.0955652	2	0	0.730194	0.0443997	65456	55.173	0.0807127	0.447289	9366.78	12827.8	569.55	75820.8	11678	644310	6119.7	33913.8
000536	536	2015	Fujian	C39	C39	C	0	0	0.406545	22.9174	0.663016	3.13549	0.360517	3	10	0.635809	0.0191424	68880	49.3758	0.0678422	0.503001	2544.24	4001.58	76.6	27307.5	3984	196713	1852.6	13735.7
000537	537	2015	Tianjin	K70	K	K	0	0	0.044258	22.802	0.657062	3.13549	0.118707	1	0	0.82513	0.0373784	75936	126.01	0.133674	0.412298	2667.11	3232.35	120.82	10889.2	1439	181328	1455.6	4489.6
000538	538	2015	Yunnan	C27	C27	C	0	0	0.195393	23.6829	0.298748	3.13549	0.137358	1	7	0.383655	0.0103038	32973	7.01694	0.0651752	0.357565	1808.1	4712.83	48.56	15358.6	4663	32720	1001	5491.7
000539	539	2015	Guangdong	D44	D	D	0	0	0.455726	24.9988	0.57978	3.13549	0.0728227	1	5	0.730194	0.0443997	65456	55.173	0.0807127	0.447289	9366.78	12827.8	569.55	75820.8	11678	644310	6119.7	33913.8
000540	540	2015	Guizhou	K70	K	K	0	0	0.178352	24.7378	0.766098	3.09104	0.15081	2	0	0.381617	0.0148953	29484	4.89401	0.0590148	0.36986	1503.38	3939.5	58.68	10887.1	3708	18147	642.5	4026.7
000541	541	2015	Guangdong	C38	C38	C	0	0	0.032974	22.523	0.163774	3.13549	0.154629	1	12	0.730194	0.0443997	65456	55.173	0.0807127	0.447289	9366.78	12827.8	569.55	75820.8	11678	644310	6119.7	33913.8
000543	543	2015	Anhui	D44	D	D	0	0	0.183907	23.8491	0.424879	3.13549	0.0310073	1	1	0.468466	0.0282382	40211	17.7152	0.0512246	0.448927	2454.3	5239.01	147.94	24142.7	6011	106486	1236.7	10838.3
000544	544	2015	Henan	D46	D	D	0	0	0.146212	21.6065	0.588091	3.13549	0.152372	1	0	0.443579	0.0122438	38042	7.08277	0.0438282	0.465819	3016.05	6799.35	83.25	36798.2	9701	68710	1612.8	17141.3
000545	545	2015	Jilin	C26	C26	C	0	0	0.142247	21.6494	0.300855	3.13549	0.10518	2	1	0.38213	0.0128656	38679	13.4826	0.0672151	0.377628	1229.35	3217.1	41.39	10162.9	2613	35230	683.1	3837.8
000546	546	2015	Jilin	C30	C30	C	0	0	0.192582	22.199	0.543304	3.13549	0.0434396	2	0	0.38213	0.0128656	38679	13.4826	0.0672151	0.377628	1229.35	3217.1	41.39	10162.9	2613	35230	683.1	3837.8
000547	547	2015	Fujian	C39	C39	C	0	0	0.020262	22.638	0.189144	3.13549	0.357984	1	31	0.635809	0.0191424	68880	49.3758	0.0678422	0.503001	2544.24	4001.58	76.6	27307.5	3984	196713	1852.6	13735.7
000548	548	2015	Hunan	G54	G	G	0	0	0.09217	21.4452	0.273105	3.13549	0.120354	1	0	0.439091	0.0115663	43568	7.88314	0.0419899	0.439603	2515.43	5728.72	66.26	28811.7	6615	52147	1209.8	12665.7
000550	550	2015	Jiangxi	C36	C36	C	0	0	0.271776	23.7702	0.430844	3.13549	0.42032	1	11	0.490814	0.0169494	37995	16.1824	0.0505957	0.491319	2165.74	4412.55	74.79	17031.1	4485	72578	861.7	8367.7
000551	551	2015	Jiangsu	S91	S	S	0	0	0.120161	21.9227	0.482095	3.09104	0.149396	1	23	0.828751	0.0383956	86618	94.0654	0.0683761	0.464297	8028.59	9687.58	371.96	71876	8315	782154	4914.6	33371.8
000552	552	2015	Gansu	B06	B	B	0	0	0.221703	22.9487	0.338593	3.09104	0.225302	1	0	0.251448	0.0100902	26883	3.03488	0.0817117	0.368799	743.86	2958.31	29.85	6793.4	2523	7657	555.1	2505.4
000553	553	2015	Hubei	C26	C26	C	0	0	0.052061	21.8143	0.295535	3.13549	0.1364	1	2	0.490071	0.0256586	52566	15.2532	0.0518173	0.442557	3005.53	6132.84	157.36	30661.6	5850	89231	1588.8	13569.5
000554	554	2015	Shandong	F51	F	F	0	0	0.060682	20.784	0.139825	3.13549	0.0178219	1	0	0.670221	0.0192788	57090	22.2313	0.0514752	0.441868	5529.33	8250.01	159.05	56159.1	9866	219334	2890.8	24814.9
000555	555	2015	Guangdong	I65	I	I	0	0	0.21223	22.7209	0.552271	3.09104	0.257177	2	9	0.730194	0.0443997	65456	55.173	0.0807127	0.447289	9366.78	12827.8	569.55	75820.8	11678	644310	6119.7	33913.8
000557	557	2015	Ningxia	C15	C15	C	1	0	0.021487	22.4228	0.266359	3.09104	0	1	0	0.327978	0.0151516	38836	13.117	0.0823912	0.422279	373.4	1138.49	17.25	2644.7	684	8972	217.9	1116.8
000558	558	2015	Zhejiang	K70	K	K	0	0	0.241277	21.7638	0.521308	3.09104	0.0970879	2	0	0.723737	0.0377356	74479	48.7574	0.0668513	0.465978	4809.94	6645.98	250.79	44222	5985	291813	2956.3	20606.5
000559	559	2015	Zhejiang	C36	C36	C	0	0	0.266673	23.2685	0.640637	3.09104	0.276741	2	15	0.723737	0.0377356	74479	48.7574	0.0668513	0.465978	4809.94	6645.98	250.79	44222	5985	291813	2956.3	20606.5
000560	560	2015	Yunnan	F52	F	F	0	0	0.071197	22.531	0.382268	3.09104	0.0648835	2	0	0.383655	0.0103038	32973	7.01694	0.0651752	0.357565	1808.1	4712.83	48.56	15358.6	4663	32720	1001	5491.7
000561	561	2015	Shanxi2	C39	C39	C	0	0	0.196337	21.5415	0.503268	3.09104	0.231904	1	25	0.470732	0.0130894	47408	13.409	0.0647284	0.476383	2059.95	4376.06	57.28	18188.3	3846	51571	1177.3	8664.6
000563	563	2015	Shanxi2	J69	J	J	0	1	0.166658	22.8916	0.124627	3.09104	0	1	0	0.470732	0.0130894	47408	13.409	0.0647284	0.476383	2059.95	4376.06	57.28	18188.3	3846	51571	1177.3	8664.6
000564	564	2015	Shanxi2	F52	F	F	0	0	0.177793	22.9362	0.74073	3.09104	0.391364	4	0	0.470732	0.0130894	47408	13.409	0.0647284	0.476383	2059.95	4376.06	57.28	18188.3	3846	51571	1177.3	8664.6
000565	565	2015	Chongqing	C26	C26	C	0	0	0.164472	20.7823	0.26697	3.09104	0.117125	1	4	0.568257	0.0120438	53348	25.6824	0.0850735	0.442049	2154.83	3792	45.67	16305.9	3070	78845	1387.2	7208
000566	566	2015	Hainan	C27	C27	C	0	0	0.09243	22.3089	0.480438	3.09104	0.250322	2	12	0.506442	0.00998846	40220	32.9884	0.0676237	0.233405	627.7	1239.43	12.38	3782.7	945	31174	255.8	882.9
000567	567	2015	Hainan	K70	K	K	0	0	0.056411	19.6123	0.0536378	3.09104	0.432987	2	0	0.506442	0.00998846	40220	32.9884	0.0676237	0.233405	627.7	1239.43	12.38	3782.7	945	31174	255.8	882.9
000568	568	2015	Sichuan	C15	C15	C	0	0	0.129634	23.3021	0.213882	3.09104	0.268517	1	6	0.447541	0.0128963	37746	10.7868	0.0609327	0.427924	3355.44	7497.51	96.69	30829.1	8196	88409	1878.5	13192.5
000570	570	2015	Jiangsu	C34	C34	C	0	0	0.092799	21.8965	0.374924	3.09104	0.186026	1	2	0.828751	0.0383956	86618	94.0654	0.0683761	0.464297	8028.59	9687.58	371.96	71876	8315	782154	4914.6	33371.8
000571	571	2015	Hainan	B06	B	B	0	0	0.017261	22.3093	0.410649	3.09104	0.0721302	2	3	0.506442	0.00998846	40220	32.9884	0.0676237	0.233405	627.7	1239.43	12.38	3782.7	945	31174	255.8	882.9
000572	572	2015	Hainan	C36	C36	C	0	0	0.091585	23.5796	0.44184	3.09104	0.154001	2	3	0.506442	0.00998846	40220	32.9884	0.0676237	0.233405	627.7	1239.43	12.38	3782.7	945	31174	255.8	882.9
000573	573	2015	Guangdong	K70	K	K	0	0	0.027544	21.8823	0.52116	3.09104	0.0811699	2	0	0.730194	0.0443997	65456	55.173	0.0807127	0.447289	9366.78	12827.8	569.55	75820.8	11678	644310	6119.7	33913.8
000576	576	2015	Guangdong	C22	C22	C	0	0	0.17737	21.3952	0.384404	3.09104	0.293642	2	15	0.730194	0.0443997	65456	55.173	0.0807127	0.447289	9366.78	12827.8	569.55	75820.8	11678	644310	6119.7	33913.8
000581	581	2015	Jiangsu	C36	C36	C	0	0	0.062596	23.4772	0.222287	2.89037	0.208524	1	39	0.828751	0.0383956	86618	94.0654	0.0683761	0.464297	8028.59	9687.58	371.96	71876	8315	782154	4914.6	33371.8
000582	582	2015	Guangxi	G55	G	G	0	0	0.354308	23.2374	0.437003	3.04452	0.101502	1	0	0.372686	0.0122076	31375	8.83995	0.0662865	0.358678	1515.16	4065.51	49.63	15030.2	4811	42529	996.3	5391
000584	584	2015	Jiangsu	C28	C28	C	0	0	0.109946	21.8066	0.296732	3.04452	0.27222	2	0	0.828751	0.0383956	86618	94.0654	0.0683761	0.464297	8028.59	9687.58	371.96	71876	8315	782154	4914.6	33371.8
000585	585	2015	Liaoning	C38	C38	C	0	0	0.095407	19.9965	0.384956	3.04452	0.255286	2	0	0.474693	0.0153784	47511	47.6346	0.0752113	0.403944	2127.39	4481.61	68.92	20657.8	4338	206639	1553.7	8344.6
000586	586	2015	Sichuan	C39	C39	C	0	0	0.049638	20.0892	0.517645	3.04452	0.245036	4	19	0.447541	0.0128963	37746	10.7868	0.0609327	0.427924	3355.44	7497.51	96.69	30829.1	8196	88409	1878.5	13192.5
000587	587	2015	Heilongjiang	C41	C41	C	0	0	0.160326	23.673	0.580846	2.99573	0.13845	2	0	0.289972	0.0106724	33693	6.31964	0.0675278	0.32661	1165.88	4020.66	42.91	12023.2	3529	22302	811.9	3926.9
000589	589	2015	Guizhou	C29	C29	C	0	0	0.064266	23.137	0.688149	2.99573	0.270787	1	2	0.381617	0.0148953	29484	4.89401	0.0590148	0.36986	1503.38	3939.5	58.68	10887.1	3708	18147	642.5	4026.7
000590	590	2015	Hunan	C27	C27	C	1	0	0.065706	20.1913	0.649673	2.99573	0	1	1	0.439091	0.0115663	43568	7.88314	0.0419899	0.439603	2515.43	5728.72	66.26	28811.7	6615	52147	1209.8	12665.7
000591	591	2015	Chongqing	F52	F	F	0	0	0.175344	23.8473	0.726502	2.99573	0.0820227	1	57	0.568257	0.0120438	53348	25.6824	0.0850735	0.442049	2154.83	3792	45.67	16305.9	3070	78845	1387.2	7208
000592	592	2015	Fujian	A02	A	A	0	0	0.100244	22.0577	0.0980137	2.99573	0.391626	2	0	0.635809	0.0191424	68880	49.3758	0.0678422	0.503001	2544.24	4001.58	76.6	27307.5	3984	196713	1852.6	13735.7
000593	593	2015	Sichuan	F52	F	F	0	0	0.155098	20.4878	0.177676	2.99573	0.170812	2	0	0.447541	0.0128963	37746	10.7868	0.0609327	0.427924	3355.44	7497.51	96.69	30829.1	8196	88409	1878.5	13192.5
000595	595	2015	Ningxia	C34	C34	C	0	0	0.285549	20.8984	0.388459	2.99573	0.0662442	2	7	0.327978	0.0151516	38836	13.117	0.0823912	0.422279	373.4	1138.49	17.25	2644.7	684	8972	217.9	1116.8
000596	596	2015	Anhui	C15	C15	C	0	0	0.292266	22.695	0.327075	2.99573	0.151371	1	7	0.468466	0.0282382	40211	17.7152	0.0512246	0.448927	2454.3	5239.01	147.94	24142.7	6011	106486	1236.7	10838.3
000597	597	2015	Liaoning	C27	C27	C	0	0	0.067294	22.8857	0.723788	2.99573	0.196319	1	10	0.474693	0.0153784	47511	47.6346	0.0752113	0.403944	2127.39	4481.61	68.92	20657.8	4338	206639	1553.7	8344.6
000598	598	2015	Sichuan	D46	D	D	0	0	0.177568	23.3767	0.414519	2.99573	0.175046	1	0	0.447541	0.0128963	37746	10.7868	0.0609327	0.427924	3355.44	7497.51	96.69	30829.1	8196	88409	1878.5	13192.5
000599	599	2015	Shandong	C29	C29	C	0	0	0.059991	22.499	0.560562	2.99573	0.209319	1	24	0.670221	0.0192788	57090	22.2313	0.0514752	0.441868	5529.33	8250.01	159.05	56159.1	9866	219334	2890.8	24814.9
000600	600	2015	Hebei	D44	D	D	0	0	0.454076	23.9754	0.513648	2.99573	0.0377325	1	0	0.470364	0.00807856	36466	10.0237	0.0550177	0.430731	2649.18	5632.19	45.5	26744.1	7345	73624	1471.4	11519.5
000601	601	2015	Guangdong	D44	D	D	0	0	0.049096	22.8642	0.506576	2.99573	0.0297755	1	1	0.730194	0.0443997	65456	55.173	0.0807127	0.447289	9366.78	12827.8	569.55	75820.8	11678	644310	6119.7	33913.8
000603	603	2015	Beijing	B09	B	B	0	0	0.054822	21.0658	0.252861	2.99573	0.0930527	2	0	0.823302	0.0501595	119422	174.115	0.167684	0.16977	4723.86	5737.7	287.8	26034.1	2188	380963	4365.5	4419.8
000605	605	2015	Beijing	D46	D	D	0	0	0.149195	21.6163	0.533771	2.99573	0.126082	1	0	0.823302	0.0501595	119422	174.115	0.167684	0.16977	4723.86	5737.7	287.8	26034.1	2188	380963	4365.5	4419.8
000606	606	2015	Qinghai	C27	C27	C	0	0	0.02359	20.7366	0.306566	2.99573	0.130115	4	0	0.176305	0.00740516	35634	12.818	0.101202	0.370491	267.13	1515.16	11.22	2054.3	577	7396	207.9	761.1
000607	607	2015	Zhejiang	R86	R	R	0	0	0.239157	21.5966	0.286123	2.99573	0.383777	1	0	0.723737	0.0377356	74479	48.7574	0.0668513	0.465978	4809.94	6645.98	250.79	44222	5985	291813	2956.3	20606.5
000608	608	2015	Guangxi	K70	K	K	0	0	0.091705	23.0508	0.597069	2.99573	0.0527598	1	1	0.372686	0.0122076	31375	8.83995	0.0662865	0.358678	1515.16	4065.51	49.63	15030.2	4811	42529	996.3	5391
000609	609	2015	Beijing	K70	K	K	0	0	0.02643	21.4076	0.342105	2.99573	0.244742	2	0	0.823302	0.0501595	119422	174.115	0.167684	0.16977	4723.86	5737.7	287.8	26034.1	2188	380963	4365.5	4419.8
000610	610	2015	Shanxi2	N78	N	N	0	0	0.083028	20.8691	0.280704	2.99573	0.096763	1	0	0.470732	0.0130894	47408	13.409	0.0647284	0.476383	2059.95	4376.06	57.28	18188.3	3846	51571	1177.3	8664.6
000611	611	2015	Neimenggu	C17	C17	C	1	0	0.016771	19.8126	0.529385	2.99573	0	2	0	0.461909	0.00839886	53437	14.4025	0.0480529	0.403401	1964.48	4252.96	35.72	13062.7	2440	35142	627.7	5269.5
000612	612	2015	Henan	C32	C32	C	0	0	0.045283	22.8783	0.447863	2.99573	0.0637888	0	0	0.443579	0.0122438	38042	7.08277	0.0438282	0.465819	3016.05	6799.35	83.25	36798.2	9701	68710	1612.8	17141.3
000613	613	2015	Hainan	H61	H	H	0	0	0.039662	19.6123	0.266477	2.94444	0.188606	2	0	0.506442	0.00998846	40220	32.9884	0.0676237	0.233405	627.7	1239.43	12.38	3782.7	945	31174	255.8	882.9
000615	615	2015	Hubei	C28	C28	C	0	0	0.193246	22.717	0.733866	2.99573	0.174614	2	9	0.490071	0.0256586	52566	15.2532	0.0518173	0.442557	3005.53	6132.84	157.36	30661.6	5850	89231	1588.8	13569.5
000616	616	2015	Liaoning	K70	K	K	0	0	0.04179	22.8939	0.49434	2.99573	0.237864	4	5	0.474693	0.0153784	47511	47.6346	0.0752113	0.403944	2127.39	4481.61	68.92	20657.8	4338	206639	1553.7	8344.6
000617	617	2015	Shandong	C34	C34	C	0	0	0.361148	21.5185	0.762048	2.99573	0	1	0	0.670221	0.0192788	57090	22.2313	0.0514752	0.441868	5529.33	8250.01	159.05	56159.1	9866	219334	2890.8	24814.9
000619	619	2015	Anhui	C29	C29	C	0	0	0.103417	22.0866	0.321319	2.99573	0.165857	1	4	0.468466	0.0282382	40211	17.7152	0.0512246	0.448927	2454.3	5239.01	147.94	24142.7	6011	106486	1236.7	10838.3
000620	620	2015	Beijing	K70	K	K	0	0	0.359312	24.2495	0.800459	2.99573	0.143	2	0	0.823302	0.0501595	119422	174.115	0.167684	0.16977	4723.86	5737.7	287.8	26034.1	2188	380963	4365.5	4419.8
000622	622	2015	Hunan	C35	C35	C	0	0	0.066576	19.6123	0.444994	2.99573	0.156487	2	0	0.439091	0.0115663	43568	7.88314	0.0419899	0.439603	2515.43	5728.72	66.26	28811.7	6615	52147	1209.8	12665.7
000623	623	2015	Jilin	C27	C27	C	0	0	0.068065	23.7107	0.113463	2.99573	0.0932683	2	4	0.38213	0.0128656	38679	13.4826	0.0672151	0.377628	1229.35	3217.1	41.39	10162.9	2613	35230	683.1	3837.8
000625	625	2015	Chongqing	C36	C36	C	0	0	0.15417	25.2165	0.617805	2.94444	0.201703	1	218	0.568257	0.0120438	53348	25.6824	0.0850735	0.442049	2154.83	3792	45.67	16305.9	3070	78845	1387.2	7208
000626	626	2015	Jiangsu	F51	F	F	0	0	0.186435	22.8771	0.767017	2.99573	0.529378	2	0	0.828751	0.0383956	86618	94.0654	0.0683761	0.464297	8028.59	9687.58	371.96	71876	8315	782154	4914.6	33371.8
000627	627	2015	Hubei	C26	C26	C	0	0	0.058907	21.6026	0.259628	2.99573	0.0255831	2	2	0.490071	0.0256586	52566	15.2532	0.0518173	0.442557	3005.53	6132.84	157.36	30661.6	5850	89231	1588.8	13569.5
000628	628	2015	Sichuan	E47	E	E	0	0	0.207277	22.1023	0.827119	2.99573	0.300421	1	0	0.447541	0.0128963	37746	10.7868	0.0609327	0.427924	3355.44	7497.51	96.69	30829.1	8196	88409	1878.5	13192.5
000629	629	2015	Sichuan	B08	B	B	0	0	0.145567	24.7488	0.825853	2.99573	0.0467181	1	38	0.447541	0.0128963	37746	10.7868	0.0609327	0.427924	3355.44	7497.51	96.69	30829.1	8196	88409	1878.5	13192.5
000630	630	2015	Anhui	C32	C32	C	0	0	0.157656	24.5113	0.66883	2.99573	0.146404	1	19	0.468466	0.0282382	40211	17.7152	0.0512246	0.448927	2454.3	5239.01	147.94	24142.7	6011	106486	1236.7	10838.3
000631	631	2015	Jilin	K70	K	K	0	0	0.475901	23.1991	0.68359	2.99573	0.101454	2	0	0.38213	0.0128656	38679	13.4826	0.0672151	0.377628	1229.35	3217.1	41.39	10162.9	2613	35230	683.1	3837.8
000632	632	2015	Fujian	F51	F	F	0	0	0.040097	22.6908	0.809664	2.99573	0.22765	1	0	0.635809	0.0191424	68880	49.3758	0.0678422	0.503001	2544.24	4001.58	76.6	27307.5	3984	196713	1852.6	13735.7
000633	633	2015	Liaoning	C38	C38	C	0	0	0.043564	19.6123	0.269247	2.99573	0.194457	2	0	0.474693	0.0153784	47511	47.6346	0.0752113	0.403944	2127.39	4481.61	68.92	20657.8	4338	206639	1553.7	8344.6
000635	635	2015	Ningxia	C26	C26	C	0	0	0.262795	21.8687	0.111514	2.99573	0.0645766	1	0	0.327978	0.0151516	38836	13.117	0.0823912	0.422279	373.4	1138.49	17.25	2644.7	684	8972	217.9	1116.8
000636	636	2015	Guangdong	C39	C39	C	0	0	0.043011	22.6085	0.273827	2.99573	0.214332	1	38	0.730194	0.0443997	65456	55.173	0.0807127	0.447289	9366.78	12827.8	569.55	75820.8	11678	644310	6119.7	33913.8
000637	637	2015	Guangdong	C25	C25	C	0	0	0.108918	20.9637	0.256789	2.99573	0.195883	2	3	0.730194	0.0443997	65456	55.173	0.0807127	0.447289	9366.78	12827.8	569.55	75820.8	11678	644310	6119.7	33913.8
000638	638	2015	Liaoning	F51	F	F	0	0	0.184908	21.6546	0.87757	2.99573	0.338474	2	0	0.474693	0.0153784	47511	47.6346	0.0752113	0.403944	2127.39	4481.61	68.92	20657.8	4338	206639	1553.7	8344.6
000639	639	2015	Shandong	C13	C13	C	0	0	0.18901	21.2786	0.219564	2.99573	0.254453	2	3	0.670221	0.0192788	57090	22.2313	0.0514752	0.441868	5529.33	8250.01	159.05	56159.1	9866	219334	2890.8	24814.9
000650	650	2015	Jiangxi	C27	C27	C	0	0	0.075236	21.8727	0.175971	2.99573	0.255936	2	0	0.490814	0.0169494	37995	16.1824	0.0505957	0.491319	2165.74	4412.55	74.79	17031.1	4485	72578	861.7	8367.7
000651	651	2015	Guangdong	C38	C38	C	0	0	0.042387	25.809	0.699646	2.99573	0.549294	1	2175	0.730194	0.0443997	65456	55.173	0.0807127	0.447289	9366.78	12827.8	569.55	75820.8	11678	644310	6119.7	33913.8
000652	652	2015	Tianjin	F51	F	F	0	0	0.10956	24.0757	0.86348	2.99573	0.195405	1	0	0.82513	0.0373784	75936	126.01	0.133674	0.412298	2667.11	3232.35	120.82	10889.2	1439	181328	1455.6	4489.6
000655	655	2015	Shandong	B08	B	B	0	0	0.341372	21.9558	0.0686192	2.99573	0.0235616	1	0	0.670221	0.0192788	57090	22.2313	0.0514752	0.441868	5529.33	8250.01	159.05	56159.1	9866	219334	2890.8	24814.9
000656	656	2015	Chongqing	K70	K	K	0	0	0.04318	25.2829	0.83948	2.99573	0.0982618	2	0	0.568257	0.0120438	53348	25.6824	0.0850735	0.442049	2154.83	3792	45.67	16305.9	3070	78845	1387.2	7208
000657	657	2015	Hainan	C32	C32	C	0	0	0.371628	22.6446	0.49342	2.99573	0.07303	1	52	0.506442	0.00998846	40220	32.9884	0.0676237	0.233405	627.7	1239.43	12.38	3782.7	945	31174	255.8	882.9
000659	659	2015	Guangdong	C29	C29	C	1	0	0.013233	21.8787	0.668914	2.99573	0	2	0	0.730194	0.0443997	65456	55.173	0.0807127	0.447289	9366.78	12827.8	569.55	75820.8	11678	644310	6119.7	33913.8
000661	661	2015	Jilin	C27	C27	C	0	0	0.051494	22.0623	0.361767	2.99573	0.261534	1	5	0.38213	0.0128656	38679	13.4826	0.0672151	0.377628	1229.35	3217.1	41.39	10162.9	2613	35230	683.1	3837.8
000662	662	2015	Guangxi	C26	C26	C	0	0	0.043137	20.3375	0.159466	2.99573	0.0913396	2	0	0.372686	0.0122076	31375	8.83995	0.0662865	0.358678	1515.16	4065.51	49.63	15030.2	4811	42529	996.3	5391
000663	663	2015	Fujian	A02	A	A	0	0	0.067855	22.1055	0.486907	2.99573	0.0663666	1	6	0.635809	0.0191424	68880	49.3758	0.0678422	0.503001	2544.24	4001.58	76.6	27307.5	3984	196713	1852.6	13735.7
000665	665	2015	Hubei	R87	R	R	0	0	0.056865	22.7521	0.296669	2.99573	0.079484	1	0	0.490071	0.0256586	52566	15.2532	0.0518173	0.442557	3005.53	6132.84	157.36	30661.6	5850	89231	1588.8	13569.5
000666	666	2015	Beijing	C35	C35	C	0	0	0.148583	24.0578	0.509859	2.99573	0.307891	1	27	0.823302	0.0501595	119422	174.115	0.167684	0.16977	4723.86	5737.7	287.8	26034.1	2188	380963	4365.5	4419.8
000667	667	2015	Yunnan	K70	K	K	0	0	0.032404	23.5829	0.652122	2.99573	0.0465198	2	0	0.383655	0.0103038	32973	7.01694	0.0651752	0.357565	1808.1	4712.83	48.56	15358.6	4663	32720	1001	5491.7
000668	668	2015	Shanghai	K70	K	K	0	0	0.154983	21.0888	0.494807	2.99573	0.0552994	2	0	0.891455	0.0439065	112981	269.029	0.14699	0.302236	5519.5	6191.56	271.85	27821.6	2458	661273	4089.5	8408.7
000669	669	2015	Jilin	D45	D	D	0	0	0.060113	22.9421	0.546777	2.99573	0.0623786	2	6	0.38213	0.0128656	38679	13.4826	0.0672151	0.377628	1229.35	3217.1	41.39	10162.9	2613	35230	683.1	3837.8
000670	670	2015	Hubei	C39	C39	C	0	0	0.079636	20.353	0.22105	2.99573	0.138604	2	12	0.490071	0.0256586	52566	15.2532	0.0518173	0.442557	3005.53	6132.84	157.36	30661.6	5850	89231	1588.8	13569.5
000671	671	2015	Fujian	K70	K	K	0	0	0.095916	24.9742	0.804169	2.99573	0.196584	2	0	0.635809	0.0191424	68880	49.3758	0.0678422	0.503001	2544.24	4001.58	76.6	27307.5	3984	196713	1852.6	13735.7
000672	672	2015	Gansu	C30	C30	C	0	0	0.170669	22.2661	0.601407	2.99573	0.0938867	2	0	0.251448	0.0100902	26883	3.03488	0.0817117	0.368799	743.86	2958.31	29.85	6793.4	2523	7657	555.1	2505.4
000673	673	2015	Shanxi1	R88	R	R	0	0	0.093655	21.6655	0.178578	2.94444	0.127862	2	0	0.479803	0.0109466	34159	11.6814	0.0705793	0.43367	1642.35	3422.97	37.47	12036.1	3519	41107	849.5	5219.7
000676	676	2015	Henan	C38	C38	C	0	0	0.048786	19.6123	0.534206	2.99573	0.312478	2	2	0.443579	0.0122438	38042	7.08277	0.0438282	0.465819	3016.05	6799.35	83.25	36798.2	9701	68710	1612.8	17141.3
000677	677	2015	Shandong	C28	C28	C	1	0	0.065233	20.534	0.242511	2.99573	0	2	5	0.670221	0.0192788	57090	22.2313	0.0514752	0.441868	5529.33	8250.01	159.05	56159.1	9866	219334	2890.8	24814.9
000678	678	2015	Hubei	C34	C34	C	0	0	0.128792	21.5778	0.554425	2.94444	0.0771605	1	1	0.490071	0.0256586	52566	15.2532	0.0518173	0.442557	3005.53	6132.84	157.36	30661.6	5850	89231	1588.8	13569.5
000679	679	2015	Liaoning	F52	F	F	0	0	0.089706	22.8548	0.78223	2.94444	0.110462	2	0	0.474693	0.0153784	47511	47.6346	0.0752113	0.403944	2127.39	4481.61	68.92	20657.8	4338	206639	1553.7	8344.6
000680	680	2015	Shandong	C35	C35	C	0	0	0.077437	22.9639	0.628449	2.94444	0.113749	1	23	0.670221	0.0192788	57090	22.2313	0.0514752	0.441868	5529.33	8250.01	159.05	56159.1	9866	219334	2890.8	24814.9
000681	681	2015	Jiangsu	R88	R	R	0	0	0.064342	21.7422	0.237634	2.94444	0.227216	2	0	0.828751	0.0383956	86618	94.0654	0.0683761	0.464297	8028.59	9687.58	371.96	71876	8315	782154	4914.6	33371.8
000682	682	2015	Shandong	C38	C38	C	0	0	0.038994	21.9076	0.419911	2.94444	0.157114	1	18	0.670221	0.0192788	57090	22.2313	0.0514752	0.441868	5529.33	8250.01	159.05	56159.1	9866	219334	2890.8	24814.9
000683	683	2015	Neimenggu	C26	C26	C	0	0	0.14208	23.6876	0.57365	2.94444	0.125788	2	1	0.461909	0.00839886	53437	14.4025	0.0480529	0.403401	1964.48	4252.96	35.72	13062.7	2440	35142	627.7	5269.5
000685	685	2015	Guangdong	D46	D	D	0	0	0.23487	23.3439	0.196852	2.94444	0.115605	1	0	0.730194	0.0443997	65456	55.173	0.0807127	0.447289	9366.78	12827.8	569.55	75820.8	11678	644310	6119.7	33913.8
000686	686	2015	Jilin	J67	J	J	0	1	0.1088	25.0274	0.840177	2.94444	0	1	0	0.38213	0.0128656	38679	13.4826	0.0672151	0.377628	1229.35	3217.1	41.39	10162.9	2613	35230	683.1	3837.8
000687	687	2015	Hebei	C28	C28	C	0	0	0.122518	21.6893	0.566617	2.94444	0.122214	2	3	0.470364	0.00807856	36466	10.0237	0.0550177	0.430731	2649.18	5632.19	45.5	26744.1	7345	73624	1471.4	11519.5
000688	688	2015	Chongqing	B09	B	B	0	0	0.242843	21.3766	0.222466	2.94444	0.0799492	2	0	0.568257	0.0120438	53348	25.6824	0.0850735	0.442049	2154.83	3792	45.67	16305.9	3070	78845	1387.2	7208
000690	690	2015	Guangdong	D44	D	D	0	0	0.093745	22.9956	0.478615	2.94444	0.130792	2	0	0.730194	0.0443997	65456	55.173	0.0807127	0.447289	9366.78	12827.8	569.55	75820.8	11678	644310	6119.7	33913.8
000691	691	2015	Hainan	K70	K	K	0	0	0.023081	19.6123	0.671943	2.94444	0.053421	2	0	0.506442	0.00998846	40220	32.9884	0.0676237	0.233405	627.7	1239.43	12.38	3782.7	945	31174	255.8	882.9
000692	692	2015	Liaoning	D44	D	D	0	0	0.123357	22.1769	0.672847	2.94444	0.0730065	1	0	0.474693	0.0153784	47511	47.6346	0.0752113	0.403944	2127.39	4481.61	68.92	20657.8	4338	206639	1553.7	8344.6
000693	693	2015	Sichuan	B09	B	B	0	0	0.075247	22.4156	0.768633	2.94444	0.132262	2	0	0.447541	0.0128963	37746	10.7868	0.0609327	0.427924	3355.44	7497.51	96.69	30829.1	8196	88409	1878.5	13192.5
000695	695	2015	Tianjin	D44	D	D	0	0	0.079146	20.8334	0.709932	2.94444	0.109465	1	0	0.82513	0.0373784	75936	126.01	0.133674	0.412298	2667.11	3232.35	120.82	10889.2	1439	181328	1455.6	4489.6
000697	697	2015	Shanxi2	B09	B	B	0	0	0.061952	21.2465	0.102522	2.94444	0.327913	2	0	0.470732	0.0130894	47408	13.409	0.0647284	0.476383	2059.95	4376.06	57.28	18188.3	3846	51571	1177.3	8664.6
000698	698	2015	Liaoning	C25	C25	C	0	0	0.108827	22.9882	0.597846	2.94444	0.123767	1	14	0.474693	0.0153784	47511	47.6346	0.0752113	0.403944	2127.39	4481.61	68.92	20657.8	4338	206639	1553.7	8344.6
000700	700	2015	Jiangsu	C36	C36	C	0	0	0.120386	22.2401	0.470709	2.94444	0.0948487	2	2	0.828751	0.0383956	86618	94.0654	0.0683761	0.464297	8028.59	9687.58	371.96	71876	8315	782154	4914.6	33371.8
000701	701	2015	Fujian	F51	F	F	0	0	0.055385	23.3766	0.705449	2.94444	0.245953	1	5	0.635809	0.0191424	68880	49.3758	0.0678422	0.503001	2544.24	4001.58	76.6	27307.5	3984	196713	1852.6	13735.7
000702	702	2015	Hunan	C13	C13	C	0	0	0.064794	20.2588	0.266837	2.94444	0.0902249	1	0	0.439091	0.0115663	43568	7.88314	0.0419899	0.439603	2515.43	5728.72	66.26	28811.7	6615	52147	1209.8	12665.7
000703	703	2015	Guangxi	C28	C28	C	0	0	0.394569	23.9505	0.669643	2.94444	0.103866	2	8	0.372686	0.0122076	31375	8.83995	0.0662865	0.358678	1515.16	4065.51	49.63	15030.2	4811	42529	996.3	5391
000705	705	2015	Zhejiang	F51	F	F	0	0	0.040929	21.385	0.340293	2.94444	0.116741	1	0	0.723737	0.0377356	74479	48.7574	0.0668513	0.465978	4809.94	6645.98	250.79	44222	5985	291813	2956.3	20606.5
000707	707	2015	Hubei	C26	C26	C	0	0	0.06356	23.1286	0.865886	2.94444	0.0753726	1	3	0.490071	0.0256586	52566	15.2532	0.0518173	0.442557	3005.53	6132.84	157.36	30661.6	5850	89231	1588.8	13569.5
000708	708	2015	Hubei	C31	C31	C	0	0	0.169239	22.3598	0.319129	2.94444	0.101077	1	7	0.490071	0.0256586	52566	15.2532	0.0518173	0.442557	3005.53	6132.84	157.36	30661.6	5850	89231	1588.8	13569.5
000709	709	2015	Hebei	C31	C31	C	0	0	0.176992	25.9096	0.745003	2.94444	0.0932809	1	70	0.470364	0.00807856	36466	10.0237	0.0550177	0.430731	2649.18	5632.19	45.5	26744.1	7345	73624	1471.4	11519.5
000710	710	2015	Sichuan	C36	C36	C	0	0	0.347221	20.0279	0.764096	2.94444	0.134378	2	0	0.447541	0.0128963	37746	10.7868	0.0609327	0.427924	3355.44	7497.51	96.69	30829.1	8196	88409	1878.5	13192.5
000711	711	2015	Heilongjiang	K70	K	K	1	0	0.04196	19.6123	0.0536378	2.94444	0	2	0	0.289972	0.0106724	33693	6.31964	0.0675278	0.32661	1165.88	4020.66	42.91	12023.2	3529	22302	811.9	3926.9
000712	712	2015	Guangdong	J67	J	J	0	1	0.187323	23.7122	0.748044	2.94444	0	2	0	0.730194	0.0443997	65456	55.173	0.0807127	0.447289	9366.78	12827.8	569.55	75820.8	11678	644310	6119.7	33913.8
000713	713	2015	Anhui	A05	A	A	0	0	0.119467	21.3454	0.268832	2.94444	0.131983	1	17	0.468466	0.0282382	40211	17.7152	0.0512246	0.448927	2454.3	5239.01	147.94	24142.7	6011	106486	1236.7	10838.3
000715	715	2015	Liaoning	F52	F	F	0	0	0.144725	21.4968	0.47122	2.94444	0.274922	1	0	0.474693	0.0153784	47511	47.6346	0.0752113	0.403944	2127.39	4481.61	68.92	20657.8	4338	206639	1553.7	8344.6
000716	716	2015	Guangxi	C14	C14	C	0	0	0.110812	21.7617	0.384817	2.94444	0.224381	2	0	0.372686	0.0122076	31375	8.83995	0.0662865	0.358678	1515.16	4065.51	49.63	15030.2	4811	42529	996.3	5391
000717	717	2015	Guangdong	C31	C31	C	0	0	0.284901	23.5303	0.937056	2.94444	0.0444119	1	24	0.730194	0.0443997	65456	55.173	0.0807127	0.447289	9366.78	12827.8	569.55	75820.8	11678	644310	6119.7	33913.8
000718	718	2015	Jilin	K70	K	K	0	0	0.101281	23.9335	0.614116	2.94444	0.211121	2	0	0.38213	0.0128656	38679	13.4826	0.0672151	0.377628	1229.35	3217.1	41.39	10162.9	2613	35230	683.1	3837.8
000719	719	2015	Henan	R86	R	R	0	0	0.555215	22.9531	0.340795	2.94444	0.400265	1	0	0.443579	0.0122438	38042	7.08277	0.0438282	0.465819	3016.05	6799.35	83.25	36798.2	9701	68710	1612.8	17141.3
000720	720	2015	Shandong	D44	D	D	0	0	0.034439	22.4064	0.765473	2.94444	0.0303604	1	2	0.670221	0.0192788	57090	22.2313	0.0514752	0.441868	5529.33	8250.01	159.05	56159.1	9866	219334	2890.8	24814.9
000721	721	2015	Shanxi2	H62	H	H	0	0	0.050398	20.8067	0.379224	2.94444	0.296859	1	0	0.470732	0.0130894	47408	13.409	0.0647284	0.476383	2059.95	4376.06	57.28	18188.3	3846	51571	1177.3	8664.6
000722	722	2015	Hunan	D44	D	D	0	0	0.186411	21.7877	0.0693825	2.94444	0.0859155	1	0	0.439091	0.0115663	43568	7.88314	0.0419899	0.439603	2515.43	5728.72	66.26	28811.7	6615	52147	1209.8	12665.7
000723	723	2015	Shanxi1	C25	C25	C	0	0	0.555215	23.422	0.551948	2.94444	0.131911	2	0	0.479803	0.0109466	34159	11.6814	0.0705793	0.43367	1642.35	3422.97	37.47	12036.1	3519	41107	849.5	5219.7
000725	725	2015	Beijing	C39	C39	C	0	0	0.030124	25.751	0.486537	2.70805	0.25471	1	1230	0.823302	0.0501595	119422	174.115	0.167684	0.16977	4723.86	5737.7	287.8	26034.1	2188	380963	4365.5	4419.8
000726	726	2015	Shandong	C17	C17	C	0	0	0.037983	22.9306	0.199597	2.77259	0.0875026	2	17	0.670221	0.0192788	57090	22.2313	0.0514752	0.441868	5529.33	8250.01	159.05	56159.1	9866	219334	2890.8	24814.9
000727	727	2015	Jiangsu	C39	C39	C	0	0	0.097911	24.1879	0.429146	2.94444	0.0469626	1	12	0.828751	0.0383956	86618	94.0654	0.0683761	0.464297	8028.59	9687.58	371.96	71876	8315	782154	4914.6	33371.8
000728	728	2015	Anhui	J67	J	J	0	1	0.080577	25.0076	0.723457	2.94444	0	1	0	0.468466	0.0282382	40211	17.7152	0.0512246	0.448927	2454.3	5239.01	147.94	24142.7	6011	106486	1236.7	10838.3
000729	729	2015	Beijing	C15	C15	C	0	0	0.33082	23.627	0.249375	2.94444	0.0955957	1	23	0.823302	0.0501595	119422	174.115	0.167684	0.16977	4723.86	5737.7	287.8	26034.1	2188	380963	4365.5	4419.8
000731	731	2015	Sichuan	C26	C26	C	0	0	0.017121	22.3491	0.443723	2.94444	0.154999	1	9	0.447541	0.0128963	37746	10.7868	0.0609327	0.427924	3355.44	7497.51	96.69	30829.1	8196	88409	1878.5	13192.5
000732	732	2015	Fujian	K70	K	K	0	0	0.257858	25.1633	0.798679	2.94444	0.0676536	2	5	0.635809	0.0191424	68880	49.3758	0.0678422	0.503001	2544.24	4001.58	76.6	27307.5	3984	196713	1852.6	13735.7
000733	733	2015	Guizhou	C39	C39	C	0	0	0.132552	22.6188	0.426566	2.94444	0.15696	1	52	0.381617	0.0148953	29484	4.89401	0.0590148	0.36986	1503.38	3939.5	58.68	10887.1	3708	18147	642.5	4026.7
000735	735	2015	Hainan	A03	A	A	0	0	0.014591	22.2279	0.593408	2.94444	0.0778344	2	1	0.506442	0.00998846	40220	32.9884	0.0676237	0.233405	627.7	1239.43	12.38	3782.7	945	31174	255.8	882.9
000736	736	2015	Chongqing	K70	K	K	0	0	0.303862	22.8185	0.634364	2.94444	0.0813967	1	0	0.568257	0.0120438	53348	25.6824	0.0850735	0.442049	2154.83	3792	45.67	16305.9	3070	78845	1387.2	7208
000737	737	2015	Shanxi1	C26	C26	C	0	0	0.068849	21.8262	0.937056	2.94444	0.151128	1	2	0.479803	0.0109466	34159	11.6814	0.0705793	0.43367	1642.35	3422.97	37.47	12036.1	3519	41107	849.5	5219.7
000738	738	2015	Jiangsu	C37	C37	C	0	0	0.111175	22.6618	0.277251	2.94444	0.200557	1	59	0.828751	0.0383956	86618	94.0654	0.0683761	0.464297	8028.59	9687.58	371.96	71876	8315	782154	4914.6	33371.8
000739	739	2015	Zhejiang	C27	C27	C	0	0	0.078337	22.4087	0.552026	2.94444	0.147371	4	3	0.723737	0.0377356	74479	48.7574	0.0668513	0.465978	4809.94	6645.98	250.79	44222	5985	291813	2956.3	20606.5
000748	748	2015	Hunan	C39	C39	C	0	0	0.043393	22.5881	0.303121	2.94444	0.263384	1	7	0.439091	0.0115663	43568	7.88314	0.0419899	0.439603	2515.43	5728.72	66.26	28811.7	6615	52147	1209.8	12665.7
000750	750	2015	Guangxi	J67	J	J	0	1	0.060014	24.6845	0.736886	2.94444	0	1	0	0.372686	0.0122076	31375	8.83995	0.0662865	0.358678	1515.16	4065.51	49.63	15030.2	4811	42529	996.3	5391
000751	751	2015	Liaoning	C32	C32	C	0	0	0.055693	22.016	0.44906	2.94444	0.14286	1	1	0.474693	0.0153784	47511	47.6346	0.0752113	0.403944	2127.39	4481.61	68.92	20657.8	4338	206639	1553.7	8344.6
000752	752	2015	Xizang	C15	C15	C	0	0	0.017722	21.0766	0.12948	2.94444	0.611473	2	0	0.0992645	0.00391615	32477	6.05152	0.0620534	0.321361	137.13	1381.46	5.41	1063.6	330	1997	66	341.8
000753	753	2015	Fujian	F52	F	F	0	0	0.05337	22.0641	0.615609	2.94444	0.144356	1	0	0.635809	0.0191424	68880	49.3758	0.0678422	0.503001	2544.24	4001.58	76.6	27307.5	3984	196713	1852.6	13735.7
000755	755	2015	Shanxi1	C26	C26	C	0	0	0.081018	22.4771	0.787332	2.94444	0.149919	1	0	0.479803	0.0109466	34159	11.6814	0.0705793	0.43367	1642.35	3422.97	37.47	12036.1	3519	41107	849.5	5219.7
000756	756	2015	Shandong	C27	C27	C	0	0	0.224836	22.2256	0.55832	2.94444	0.106028	1	8	0.670221	0.0192788	57090	22.2313	0.0514752	0.441868	5529.33	8250.01	159.05	56159.1	9866	219334	2890.8	24814.9
000757	757	2015	Sichuan	C34	C34	C	0	0	0.09771	20.6097	0.387735	2.94444	0.197814	1	0	0.447541	0.0128963	37746	10.7868	0.0609327	0.427924	3355.44	7497.51	96.69	30829.1	8196	88409	1878.5	13192.5
000758	758	2015	Beijing	B09	B	B	0	0	0.120118	23.8445	0.722136	2.94444	0.162779	1	35	0.823302	0.0501595	119422	174.115	0.167684	0.16977	4723.86	5737.7	287.8	26034.1	2188	380963	4365.5	4419.8
000759	759	2015	Hubei	F52	F	F	0	0	0.068461	22.8769	0.654269	2.94444	0.108424	1	0	0.490071	0.0256586	52566	15.2532	0.0518173	0.442557	3005.53	6132.84	157.36	30661.6	5850	89231	1588.8	13569.5
000760	760	2015	Hubei	C36	C36	C	0	0	0.052778	21.3905	0.178559	2.94444	0.162394	2	1	0.490071	0.0256586	52566	15.2532	0.0518173	0.442557	3005.53	6132.84	157.36	30661.6	5850	89231	1588.8	13569.5
000761	761	2015	Liaoning	C31	C31	C	0	0	0.555215	24.5179	0.720229	2.89037	0.115616	1	50	0.474693	0.0153784	47511	47.6346	0.0752113	0.403944	2127.39	4481.61	68.92	20657.8	4338	206639	1553.7	8344.6
000762	762	2015	Xizang	B08	B	B	0	0	0.034031	21.5998	0.158811	2.94444	0.419238	1	0	0.0992645	0.00391615	32477	6.05152	0.0620534	0.321361	137.13	1381.46	5.41	1063.6	330	1997	66	341.8
000766	766	2015	Jilin	C27	C27	C	0	0	0.069402	22.1477	0.459446	2.94444	0.0190864	2	4	0.38213	0.0128656	38679	13.4826	0.0672151	0.377628	1229.35	3217.1	41.39	10162.9	2613	35230	683.1	3837.8
000767	767	2015	Shanxi1	D44	D	D	0	0	0.125092	24.2257	0.775692	2.94444	0.0690387	1	0	0.479803	0.0109466	34159	11.6814	0.0705793	0.43367	1642.35	3422.97	37.47	12036.1	3519	41107	849.5	5219.7
000768	768	2015	Shanxi2	C37	C37	C	0	0	0.158139	24.3466	0.547784	2.94444	0.166214	1	34	0.470732	0.0130894	47408	13.409	0.0647284	0.476383	2059.95	4376.06	57.28	18188.3	3846	51571	1177.3	8664.6
000776	776	2015	Guangdong	J67	J	J	0	1	0.112349	26.7614	0.809541	2.94444	0	0	0	0.730194	0.0443997	65456	55.173	0.0807127	0.447289	9366.78	12827.8	569.55	75820.8	11678	644310	6119.7	33913.8
000777	777	2015	Jiangsu	C34	C34	C	0	0	0.041537	21.3659	0.382072	2.94444	0.133061	1	7	0.828751	0.0383956	86618	94.0654	0.0683761	0.464297	8028.59	9687.58	371.96	71876	8315	782154	4914.6	33371.8
000778	778	2015	Hebei	C33	C33	C	0	0	0.205965	24.6526	0.640095	2.94444	0.101472	1	155	0.470364	0.00807856	36466	10.0237	0.0550177	0.430731	2649.18	5632.19	45.5	26744.1	7345	73624	1471.4	11519.5
000779	779	2015	Gansu	C17	C17	C	0	0	0.024125	20.4027	0.71658	2.94444	0.0993609	1	0	0.251448	0.0100902	26883	3.03488	0.0817117	0.368799	743.86	2958.31	29.85	6793.4	2523	7657	555.1	2505.4
000780	780	2015	Neimenggu	B06	B	B	0	0	0.377746	22.4607	0.241054	2.94444	0.337714	1	0	0.461909	0.00839886	53437	14.4025	0.0480529	0.403401	1964.48	4252.96	35.72	13062.7	2440	35142	627.7	5269.5
000782	782	2015	Guangdong	C28	C28	C	0	0	0.040645	21.555	0.433064	2.94444	0.0736511	2	1	0.730194	0.0443997	65456	55.173	0.0807127	0.447289	9366.78	12827.8	569.55	75820.8	11678	644310	6119.7	33913.8
000783	783	2015	Hubei	J67	J	J	0	1	0.040656	25.3247	0.829123	2.94444	0	0	0	0.490071	0.0256586	52566	15.2532	0.0518173	0.442557	3005.53	6132.84	157.36	30661.6	5850	89231	1588.8	13569.5
000785	785	2015	Hubei	F52	F	F	0	0	0.172519	21.6931	0.655847	2.94444	0.169944	1	0	0.490071	0.0256586	52566	15.2532	0.0518173	0.442557	3005.53	6132.84	157.36	30661.6	5850	89231	1588.8	13569.5
000786	786	2015	Beijing	C30	C30	C	0	0	0.205024	23.3337	0.319232	2.94444	0.0402666	1	102	0.823302	0.0501595	119422	174.115	0.167684	0.16977	4723.86	5737.7	287.8	26034.1	2188	380963	4365.5	4419.8
000788	788	2015	Chongqing	C27	C27	C	0	0	0.096457	21.8623	0.638146	2.94444	0.430527	1	1	0.568257	0.0120438	53348	25.6824	0.0850735	0.442049	2154.83	3792	45.67	16305.9	3070	78845	1387.2	7208
000789	789	2015	Jiangxi	C30	C30	C	0	0	0.183775	22.9214	0.546393	2.94444	0.150362	1	0	0.490814	0.0169494	37995	16.1824	0.0505957	0.491319	2165.74	4412.55	74.79	17031.1	4485	72578	861.7	8367.7
000790	790	2015	Sichuan	C27	C27	C	0	0	0.033577	20.6462	0.369928	2.89037	0.14809	2	1	0.447541	0.0128963	37746	10.7868	0.0609327	0.427924	3355.44	7497.51	96.69	30829.1	8196	88409	1878.5	13192.5
000791	791	2015	Gansu	D44	D	D	0	0	0.555215	23.318	0.718553	2.94444	0.0265235	1	0	0.251448	0.0100902	26883	3.03488	0.0817117	0.368799	743.86	2958.31	29.85	6793.4	2523	7657	555.1	2505.4
000792	792	2015	Qinghai	C26	C26	C	0	0	0.120255	25.1142	0.696674	2.94444	0.111886	1	9	0.176305	0.00740516	35634	12.818	0.101202	0.370491	267.13	1515.16	11.22	2054.3	577	7396	207.9	761.1
000793	793	2015	Hainan	R86	R	R	0	0	0.012349	23.2729	0.263074	2.94444	0.24544	1	0	0.506442	0.00998846	40220	32.9884	0.0676237	0.233405	627.7	1239.43	12.38	3782.7	945	31174	255.8	882.9
000795	795	2015	Shanxi1	C30	C30	C	0	0	0.18022	21.3792	0.382267	2.94444	0.18612	4	11	0.479803	0.0109466	34159	11.6814	0.0705793	0.43367	1642.35	3422.97	37.47	12036.1	3519	41107	849.5	5219.7
000796	796	2015	Shanxi2	H62	H	H	0	0	0.174382	21.9864	0.501898	2.94444	0.548717	4	0	0.470732	0.0130894	47408	13.409	0.0647284	0.476383	2059.95	4376.06	57.28	18188.3	3846	51571	1177.3	8664.6
000797	797	2015	Fujian	K70	K	K	0	0	0.136934	23.0248	0.861614	2.94444	0.18734	1	0	0.635809	0.0191424	68880	49.3758	0.0678422	0.503001	2544.24	4001.58	76.6	27307.5	3984	196713	1852.6	13735.7
000798	798	2015	Beijing	A04	A	A	0	0	0.123989	20.5625	0.356848	2.89037	0.189339	1	0	0.823302	0.0501595	119422	174.115	0.167684	0.16977	4723.86	5737.7	287.8	26034.1	2188	380963	4365.5	4419.8
000799	799	2015	Hunan	C15	C15	C	1	0	0.096221	21.5479	0.229366	2.94444	0	1,3	0	0.439091	0.0115663	43568	7.88314	0.0419899	0.439603	2515.43	5728.72	66.26	28811.7	6615	52147	1209.8	12665.7
000800	800	2015	Jilin	C36	C36	C	0	0	0.282034	23.6158	0.515193	2.94444	0.035047	1	0	0.38213	0.0128656	38679	13.4826	0.0672151	0.377628	1229.35	3217.1	41.39	10162.9	2613	35230	683.1	3837.8
000801	801	2015	Sichuan	C39	C39	C	0	0	0.229509	22.283	0.517892	2.89037	0.206473	1	190	0.447541	0.0128963	37746	10.7868	0.0609327	0.427924	3355.44	7497.51	96.69	30829.1	8196	88409	1878.5	13192.5
000802	802	2015	Beijing	R87	R	R	0	0	0.089955	21.0759	0.271405	2.89037	0.162146	2	0	0.823302	0.0501595	119422	174.115	0.167684	0.16977	4723.86	5737.7	287.8	26034.1	2188	380963	4365.5	4419.8
000803	803	2015	Sichuan	C17	C17	C	0	0	0.060515	19.9761	0.751066	2.89037	0.016182	2	0	0.447541	0.0128963	37746	10.7868	0.0609327	0.427924	3355.44	7497.51	96.69	30829.1	8196	88409	1878.5	13192.5
000806	806	2015	Guangxi	C38	C38	C	0	0	0.211653	21.7165	0.234055	2.89037	0.211072	2	2	0.372686	0.0122076	31375	8.83995	0.0662865	0.358678	1515.16	4065.51	49.63	15030.2	4811	42529	996.3	5391
000807	807	2015	Yunnan	C32	C32	C	0	0	0.242548	24.1002	0.773096	2.89037	0.110926	1	17	0.383655	0.0103038	32973	7.01694	0.0651752	0.357565	1808.1	4712.83	48.56	15358.6	4663	32720	1001	5491.7
000809	809	2015	Liaoning	N78	N	N	0	0	0.117843	22.5642	0.48522	2.89037	0.0572818	1	0	0.474693	0.0153784	47511	47.6346	0.0752113	0.403944	2127.39	4481.61	68.92	20657.8	4338	206639	1553.7	8344.6
000810	810	2015	Sichuan	C39	C39	C	0	0	0.348262	22.3851	0.553312	2.89037	0.116527	2	33	0.447541	0.0128963	37746	10.7868	0.0609327	0.427924	3355.44	7497.51	96.69	30829.1	8196	88409	1878.5	13192.5
000811	811	2015	Shandong	C34	C34	C	0	0	0.104366	22.2086	0.528854	2.89037	0.131935	1	8	0.670221	0.0192788	57090	22.2313	0.0514752	0.441868	5529.33	8250.01	159.05	56159.1	9866	219334	2890.8	24814.9
000812	812	2015	Shanxi2	C23	C23	C	0	0	0.030351	21.3946	0.432357	2.89037	0.19984	3	3	0.470732	0.0130894	47408	13.409	0.0647284	0.476383	2059.95	4376.06	57.28	18188.3	3846	51571	1177.3	8664.6
000813	813	2015	Xinjiang	B09	B	B	0	0	0.179742	21.4024	0.303912	2.89037	0.075347	1	0	0.349789	0.0109439	40534	3.57149	0.0745676	0.361011	1330.9	3804.87	41.64	9545.7	2385	8518	711.8	3446.1
000815	815	2015	Ningxia	C22	C22	C	1	0	0.074016	21.0647	0.937056	2.89037	0	1	0	0.327978	0.0151516	38836	13.117	0.0823912	0.422279	373.4	1138.49	17.25	2644.7	684	8972	217.9	1116.8
000816	816	2015	Jiangsu	C34	C34	C	0	0	0.06892	22.6143	0.432806	2.94444	0.253645	2,3	5	0.828751	0.0383956	86618	94.0654	0.0683761	0.464297	8028.59	9687.58	371.96	71876	8315	782154	4914.6	33371.8
000818	818	2015	Liaoning	C26	C26	C	0	0	0.096334	21.6696	0.162803	2.94444	0.0591153	2	0	0.474693	0.0153784	47511	47.6346	0.0752113	0.403944	2127.39	4481.61	68.92	20657.8	4338	206639	1553.7	8344.6
000819	819	2015	Hunan	C25	C25	C	0	0	0.081738	20.5234	0.132886	2.94444	0.512405	1	1	0.439091	0.0115663	43568	7.88314	0.0419899	0.439603	2515.43	5728.72	66.26	28811.7	6615	52147	1209.8	12665.7
000820	820	2015	Liaoning	C22	C22	C	0	0	0.026628	20.362	0.622219	2.89037	0.016182	2	0	0.474693	0.0153784	47511	47.6346	0.0752113	0.403944	2127.39	4481.61	68.92	20657.8	4338	206639	1553.7	8344.6
000821	821	2015	Hubei	C35	C35	C	0	0	0.077793	21.7451	0.360654	2.89037	0.105854	2	8	0.490071	0.0256586	52566	15.2532	0.0518173	0.442557	3005.53	6132.84	157.36	30661.6	5850	89231	1588.8	13569.5
000822	822	2015	Shandong	C26	C26	C	0	0	0.163024	22.0354	0.390187	2.89037	0.108504	1	0	0.670221	0.0192788	57090	22.2313	0.0514752	0.441868	5529.33	8250.01	159.05	56159.1	9866	219334	2890.8	24814.9
000823	823	2015	Guangdong	C39	C39	C	0	0	0.093076	22.2525	0.312977	2.94444	0.173354	1	18	0.730194	0.0443997	65456	55.173	0.0807127	0.447289	9366.78	12827.8	569.55	75820.8	11678	644310	6119.7	33913.8
000825	825	2015	Shanxi1	C31	C31	C	0	0	0.404254	25.0061	0.695064	2.89037	0.0655507	1	111	0.479803	0.0109466	34159	11.6814	0.0705793	0.43367	1642.35	3422.97	37.47	12036.1	3519	41107	849.5	5219.7
000826	826	2015	Hubei	N77	N	N	0	0	0.067748	23.4667	0.602467	2.89037	0.163418	1	21	0.490071	0.0256586	52566	15.2532	0.0518173	0.442557	3005.53	6132.84	157.36	30661.6	5850	89231	1588.8	13569.5
000828	828	2015	Guangdong	G54	G	G	0	0	0.235977	22.8422	0.449281	2.94444	0.148659	1	0	0.730194	0.0443997	65456	55.173	0.0807127	0.447289	9366.78	12827.8	569.55	75820.8	11678	644310	6119.7	33913.8
000829	829	2015	Jiangxi	F51	F	F	0	0	0.042868	23.1383	0.793929	2.94444	0.434711	1	4	0.490814	0.0169494	37995	16.1824	0.0505957	0.491319	2165.74	4412.55	74.79	17031.1	4485	72578	861.7	8367.7
000830	830	2015	Shandong	C26	C26	C	0	0	0.114388	23.8308	0.643975	2.89037	0.0434989	1	47	0.670221	0.0192788	57090	22.2313	0.0514752	0.441868	5529.33	8250.01	159.05	56159.1	9866	219334	2890.8	24814.9
000831	831	2015	Shanxi1	C32	C32	C	0	0	0.081263	21.5283	0.0536378	2.89037	0.194329	1	0	0.479803	0.0109466	34159	11.6814	0.0705793	0.43367	1642.35	3422.97	37.47	12036.1	3519	41107	849.5	5219.7
000833	833	2015	Guangxi	C22	C22	C	0	0	0.126973	21.9487	0.225619	2.89037	0.210105	1	0	0.372686	0.0122076	31375	8.83995	0.0662865	0.358678	1515.16	4065.51	49.63	15030.2	4811	42529	996.3	5391
000835	835	2015	Sichuan	C25	C25	C	0	0	0.012349	21.112	0.766015	2.83321	0.0356147	2	0	0.447541	0.0128963	37746	10.7868	0.0609327	0.427924	3355.44	7497.51	96.69	30829.1	8196	88409	1878.5	13192.5
000836	836	2015	Tianjin	C38	C38	C	0	0	0.043281	21.932	0.442136	2.94444	0.230808	2	4	0.82513	0.0373784	75936	126.01	0.133674	0.412298	2667.11	3232.35	120.82	10889.2	1439	181328	1455.6	4489.6
000837	837	2015	Shanxi2	C34	C34	C	0	0	0.059486	22.6304	0.48614	2.89037	0.143673	1	4	0.470732	0.0130894	47408	13.409	0.0647284	0.476383	2059.95	4376.06	57.28	18188.3	3846	51571	1177.3	8664.6
000838	838	2015	Beijing	K70	K	K	0	0	0.360975	22.3758	0.696565	2.94444	0.159105	2	22	0.823302	0.0501595	119422	174.115	0.167684	0.16977	4723.86	5737.7	287.8	26034.1	2188	380963	4365.5	4419.8
000839	839	2015	Beijing	I63	I	I	0	0	0.133503	23.1213	0.37014	2.94444	0.143111	1	14	0.823302	0.0501595	119422	174.115	0.167684	0.16977	4723.86	5737.7	287.8	26034.1	2188	380963	4365.5	4419.8
000848	848	2015	Hebei	C15	C15	C	0	0	0.169991	21.6361	0.317129	2.94444	0.602934	2	6	0.470364	0.00807856	36466	10.0237	0.0550177	0.430731	2649.18	5632.19	45.5	26744.1	7345	73624	1471.4	11519.5
000850	850	2015	Anhui	C17	C17	C	0	0	0.215632	22.8717	0.366515	2.89037	0.0176851	1	68	0.468466	0.0282382	40211	17.7152	0.0512246	0.448927	2454.3	5239.01	147.94	24142.7	6011	106486	1236.7	10838.3
000851	851	2015	Guizhou	F52	F	F	0	0	0.021141	22.5932	0.555325	2.89037	0.156486	1	15	0.381617	0.0148953	29484	4.89401	0.0590148	0.36986	1503.38	3939.5	58.68	10887.1	3708	18147	642.5	4026.7
000852	852	2015	Hubei	C35	C35	C	0	0	0.346746	22.7218	0.637231	2.89037	0.0224348	1	21	0.490071	0.0256586	52566	15.2532	0.0518173	0.442557	3005.53	6132.84	157.36	30661.6	5850	89231	1588.8	13569.5
000856	856	2015	Hebei	C35	C35	C	0	0	0.174207	21.5289	0.867773	2.89037	0.0962903	1	2	0.470364	0.00807856	36466	10.0237	0.0550177	0.430731	2649.18	5632.19	45.5	26744.1	7345	73624	1471.4	11519.5
000858	858	2015	Sichuan	C15	C15	C	0	0	0.170444	24.685	0.15608	2.89037	0.50192	1	8	0.447541	0.0128963	37746	10.7868	0.0609327	0.427924	3355.44	7497.51	96.69	30829.1	8196	88409	1878.5	13192.5
000859	859	2015	Anhui	C29	C29	C	0	0	0.056601	21.385	0.244062	2.89037	0.0924761	1	19	0.468466	0.0282382	40211	17.7152	0.0512246	0.448927	2454.3	5239.01	147.94	24142.7	6011	106486	1236.7	10838.3
000860	860	2015	Beijing	C13	C13	C	0	0	0.155484	23.4894	0.653782	2.89037	0.157055	1	0	0.823302	0.0501595	119422	174.115	0.167684	0.16977	4723.86	5737.7	287.8	26034.1	2188	380963	4365.5	4419.8
000861	861	2015	Guangdong	L72	L	L	0	0	0.244377	22.7687	0.624744	2.89037	0.109048	2	0	0.730194	0.0443997	65456	55.173	0.0807127	0.447289	9366.78	12827.8	569.55	75820.8	11678	644310	6119.7	33913.8
000862	862	2015	Ningxia	D44	D	D	0	0	0.281289	22.9599	0.815679	2.89037	0.035221	1	35	0.327978	0.0151516	38836	13.117	0.0823912	0.422279	373.4	1138.49	17.25	2644.7	684	8972	217.9	1116.8
000863	863	2015	Shanghai	K70	K	K	0	0	0.149092	23.3242	0.77637	2.94444	0.0264276	2	0	0.891455	0.0439065	112981	269.029	0.14699	0.302236	5519.5	6191.56	271.85	27821.6	2458	661273	4089.5	8408.7
000868	868	2015	Anhui	C36	C36	C	0	0	0.079071	22.5439	0.767251	2.94444	0.21526	1	117	0.468466	0.0282382	40211	17.7152	0.0512246	0.448927	2454.3	5239.01	147.94	24142.7	6011	106486	1236.7	10838.3
000869	869	2015	Shandong	C15	C15	C	0	0	0.256201	23.0597	0.250155	2.77259	0.124259	2	0	0.670221	0.0192788	57090	22.2313	0.0514752	0.441868	5529.33	8250.01	159.05	56159.1	9866	219334	2890.8	24814.9
000875	875	2015	Jilin	D44	D	D	0	0	0.034705	23.8532	0.792261	2.63906	0.0377056	1	0	0.38213	0.0128656	38679	13.4826	0.0672151	0.377628	1229.35	3217.1	41.39	10162.9	2613	35230	683.1	3837.8
000876	876	2015	Sichuan	C13	C13	C	0	0	0.14622	24.2848	0.314649	2.89037	0.105828	2	155	0.447541	0.0128963	37746	10.7868	0.0609327	0.427924	3355.44	7497.51	96.69	30829.1	8196	88409	1878.5	13192.5
000877	877	2015	Xinjiang	C30	C30	C	0	0	0.126856	23.7452	0.637895	2.83321	0.086262	1	10	0.349789	0.0109439	40534	3.57149	0.0745676	0.361011	1330.9	3804.87	41.64	9545.7	2385	8518	711.8	3446.1
000878	878	2015	Yunnan	C32	C32	C	0	0	0.186935	23.8721	0.729198	2.89037	0.0768173	1	6	0.383655	0.0103038	32973	7.01694	0.0651752	0.357565	1808.1	4712.83	48.56	15358.6	4663	32720	1001	5491.7
000880	880	2015	Shandong	C34	C34	C	0	0	0.136378	21.9609	0.625896	2.89037	0.148059	1	1	0.670221	0.0192788	57090	22.2313	0.0514752	0.441868	5529.33	8250.01	159.05	56159.1	9866	219334	2890.8	24814.9
000881	881	2015	Liaoning	S91	S	S	0	0	0.035173	22.3176	0.805987	2.89037	0.109227	2	0	0.474693	0.0153784	47511	47.6346	0.0752113	0.403944	2127.39	4481.61	68.92	20657.8	4338	206639	1553.7	8344.6
000882	882	2015	Beijing	K70	K	K	0	0	0.08985	23.3338	0.510462	2.89037	0.264457	1	0	0.823302	0.0501595	119422	174.115	0.167684	0.16977	4723.86	5737.7	287.8	26034.1	2188	380963	4365.5	4419.8
000883	883	2015	Hubei	D44	D	D	0	0	0.152933	24.4842	0.431381	2.89037	0.156116	1	0	0.490071	0.0256586	52566	15.2532	0.0518173	0.442557	3005.53	6132.84	157.36	30661.6	5850	89231	1588.8	13569.5
000885	885	2015	Henan	C30	C30	C	0	0	0.379043	22.5041	0.524462	2.83321	0.118097	1	0	0.443579	0.0122438	38042	7.08277	0.0438282	0.465819	3016.05	6799.35	83.25	36798.2	9701	68710	1612.8	17141.3
000886	886	2015	Hainan	K70	K	K	0	0	0.064133	21.8551	0.193297	2.89037	0.226451	1	0	0.506442	0.00998846	40220	32.9884	0.0676237	0.233405	627.7	1239.43	12.38	3782.7	945	31174	255.8	882.9
000887	887	2015	Anhui	C29	C29	C	0	0	0.240791	22.7343	0.491278	2.89037	0.170588	2	40	0.468466	0.0282382	40211	17.7152	0.0512246	0.448927	2454.3	5239.01	147.94	24142.7	6011	106486	1236.7	10838.3
000888	888	2015	Sichuan	N78	N	N	0	0	0.112297	21.6269	0.21014	2.94444	0.219626	1	0	0.447541	0.0128963	37746	10.7868	0.0609327	0.427924	3355.44	7497.51	96.69	30829.1	8196	88409	1878.5	13192.5
000889	889	2015	Hebei	F52	F	F	0	0	0.171133	21.945	0.336776	2.94444	0.0663531	3	0	0.470364	0.00807856	36466	10.0237	0.0550177	0.430731	2649.18	5632.19	45.5	26744.1	7345	73624	1471.4	11519.5
000890	890	2015	Jiangsu	C33	C33	C	0	0	0.045483	21.8149	0.614575	2.83321	0.156072	2	10	0.828751	0.0383956	86618	94.0654	0.0683761	0.464297	8028.59	9687.58	371.96	71876	8315	782154	4914.6	33371.8
000892	892	2015	Chongqing	I63	I	I	1	0	0.027545	19.6123	0.508723	2.83321	0	2	0	0.568257	0.0120438	53348	25.6824	0.0850735	0.442049	2154.83	3792	45.67	16305.9	3070	78845	1387.2	7208
000893	893	2015	Guangdong	C13	C13	C	0	0	0.096872	22.5719	0.267756	2.89037	0.146255	2	0	0.730194	0.0443997	65456	55.173	0.0807127	0.447289	9366.78	12827.8	569.55	75820.8	11678	644310	6119.7	33913.8
000895	895	2015	Henan	C13	C13	C	0	0	0.381134	23.8537	0.227137	2.89037	0.106041	3	10	0.443579	0.0122438	38042	7.08277	0.0438282	0.465819	3016.05	6799.35	83.25	36798.2	9701	68710	1612.8	17141.3
000897	897	2015	Tianjin	K70	K	K	0	0	0.046857	22.5624	0.751225	2.83321	0.117562	1	0	0.82513	0.0373784	75936	126.01	0.133674	0.412298	2667.11	3232.35	120.82	10889.2	1439	181328	1455.6	4489.6
000898	898	2015	Liaoning	C31	C31	C	0	0	0.475875	25.2074	0.506964	2.94444	0.0406452	1	329	0.474693	0.0153784	47511	47.6346	0.0752113	0.403944	2127.39	4481.61	68.92	20657.8	4338	206639	1553.7	8344.6
000899	899	2015	Jiangxi	D44	D	D	0	0	0.341808	22.5107	0.560831	2.94444	0.0420694	1	0	0.490814	0.0169494	37995	16.1824	0.0505957	0.491319	2165.74	4412.55	74.79	17031.1	4485	72578	861.7	8367.7
000900	900	2015	Hunan	G54	G	G	0	0	0.080535	23.6516	0.622191	2.83321	0.101829	1	2	0.439091	0.0115663	43568	7.88314	0.0419899	0.439603	2515.43	5728.72	66.26	28811.7	6615	52147	1209.8	12665.7
000901	901	2015	Heilongjiang	C37	C37	C	0	0	0.067457	21.4792	0.283365	2.83321	0.130218	1	48	0.289972	0.0106724	33693	6.31964	0.0675278	0.32661	1165.88	4020.66	42.91	12023.2	3529	22302	811.9	3926.9
000902	902	2015	Hubei	C26	C26	C	0	0	0.214573	22.665	0.282466	2.83321	0.178698	2	8	0.490071	0.0256586	52566	15.2532	0.0518173	0.442557	3005.53	6132.84	157.36	30661.6	5850	89231	1588.8	13569.5
000903	903	2015	Yunnan	C34	C34	C	0	0	0.114674	22.6851	0.483835	2.83321	0.254549	1	3	0.383655	0.0103038	32973	7.01694	0.0651752	0.357565	1808.1	4712.83	48.56	15358.6	4663	32720	1001	5491.7
000905	905	2015	Fujian	G55	G	G	0	0	0.303949	22.366	0.409001	2.83321	0.0985698	1	0	0.635809	0.0191424	68880	49.3758	0.0678422	0.503001	2544.24	4001.58	76.6	27307.5	3984	196713	1852.6	13735.7
000906	906	2015	Hunan	F51	F	F	0	0	0.172152	22.5174	0.706065	2.83321	0.17074	1	0	0.439091	0.0115663	43568	7.88314	0.0419899	0.439603	2515.43	5728.72	66.26	28811.7	6615	52147	1209.8	12665.7
000908	908	2015	Hunan	C27	C27	C	0	0	0.062233	21.9595	0.346886	2.83321	0.150963	2	17	0.439091	0.0115663	43568	7.88314	0.0419899	0.439603	2515.43	5728.72	66.26	28811.7	6615	52147	1209.8	12665.7
000909	909	2015	Zhejiang	S91	S	S	0	0	0.227912	22.2038	0.798141	2.83321	0.0305298	1	4	0.723737	0.0377356	74479	48.7574	0.0668513	0.465978	4809.94	6645.98	250.79	44222	5985	291813	2956.3	20606.5
000910	910	2015	Jiangsu	C20	C20	C	0	0	0.22905	22.5913	0.625825	2.83321	0.251796	2	17	0.828751	0.0383956	86618	94.0654	0.0683761	0.464297	8028.59	9687.58	371.96	71876	8315	782154	4914.6	33371.8
000911	911	2015	Guangxi	C13	C13	C	0	0	0.180358	22.4611	0.708903	2.83321	0.209346	1	13	0.372686	0.0122076	31375	8.83995	0.0662865	0.358678	1515.16	4065.51	49.63	15030.2	4811	42529	996.3	5391
000912	912	2015	Sichuan	C26	C26	C	1	0	0.295788	22.8379	0.910071	2.83321	0	1	4	0.447541	0.0128963	37746	10.7868	0.0609327	0.427924	3355.44	7497.51	96.69	30829.1	8196	88409	1878.5	13192.5
000913	913	2015	Zhejiang	C37	C37	C	0	0	0.1803	21.9553	0.407609	2.83321	0.0352541	1	7	0.723737	0.0377356	74479	48.7574	0.0668513	0.465978	4809.94	6645.98	250.79	44222	5985	291813	2956.3	20606.5
000915	915	2015	Shandong	C27	C27	C	0	0	0.048157	21.4561	0.192871	2.83321	0.199249	1	10	0.670221	0.0192788	57090	22.2313	0.0514752	0.441868	5529.33	8250.01	159.05	56159.1	9866	219334	2890.8	24814.9
000916	916	2015	Beijing	G54	G	G	0	0	0.14347	22.5522	0.228994	2.83321	0.0775306	1	0	0.823302	0.0501595	119422	174.115	0.167684	0.16977	4723.86	5737.7	287.8	26034.1	2188	380963	4365.5	4419.8
000917	917	2015	Hunan	I63	I	I	0	0	0.028226	23.7266	0.432736	2.83321	0.0968141	1	19	0.439091	0.0115663	43568	7.88314	0.0419899	0.439603	2515.43	5728.72	66.26	28811.7	6615	52147	1209.8	12665.7
000918	918	2015	Hunan	K70	K	K	0	0	0.146944	24.2696	0.905139	2.83321	0.0416906	1	0	0.439091	0.0115663	43568	7.88314	0.0419899	0.439603	2515.43	5728.72	66.26	28811.7	6615	52147	1209.8	12665.7
000919	919	2015	Jiangsu	C27	C27	C	0	0	0.209584	22.0714	0.240434	2.83321	0.181333	1	0	0.828751	0.0383956	86618	94.0654	0.0683761	0.464297	8028.59	9687.58	371.96	71876	8315	782154	4914.6	33371.8
000920	920	2015	Guizhou	C37	C37	C	0	0	0.182997	21.238	0.356741	2.83321	0.122971	1	22	0.381617	0.0148953	29484	4.89401	0.0590148	0.36986	1503.38	3939.5	58.68	10887.1	3708	18147	642.5	4026.7
000921	921	2015	Guangdong	C38	C38	C	0	0	0.316016	23.383	0.686989	2.83321	0.0709734	1	230	0.730194	0.0443997	65456	55.173	0.0807127	0.447289	9366.78	12827.8	569.55	75820.8	11678	644310	6119.7	33913.8
000922	922	2015	Heilongjiang	C38	C38	C	0	0	0.108365	21.9012	0.424114	2.83321	0.0688478	1	1	0.289972	0.0106724	33693	6.31964	0.0675278	0.32661	1165.88	4020.66	42.91	12023.2	3529	22302	811.9	3926.9
000923	923	2015	Hebei	C35	C35	C	0	0	0.138633	21.1023	0.711657	2.83321	0.0348111	1	1	0.470364	0.00807856	36466	10.0237	0.0550177	0.430731	2649.18	5632.19	45.5	26744.1	7345	73624	1471.4	11519.5
000925	925	2015	Zhejiang	C35	C35	C	0	0	0.056685	22.1839	0.715811	2.83321	0.156985	1	8	0.723737	0.0377356	74479	48.7574	0.0668513	0.465978	4809.94	6645.98	250.79	44222	5985	291813	2956.3	20606.5
000926	926	2015	Hubei	K70	K	K	0	0	0.071935	24.3969	0.726055	2.83321	0.155275	4	0	0.490071	0.0256586	52566	15.2532	0.0518173	0.442557	3005.53	6132.84	157.36	30661.6	5850	89231	1588.8	13569.5
000927	927	2015	Tianjin	C36	C36	C	1	0	0.288896	22.4989	0.734626	2.83321	0	1	0	0.82513	0.0373784	75936	126.01	0.133674	0.412298	2667.11	3232.35	120.82	10889.2	1439	181328	1455.6	4489.6
000928	928	2015	Jilin	E48	E	E	0	0	0.16559	23.3219	0.785506	2.83321	0.145211	1	26	0.38213	0.0128656	38679	13.4826	0.0672151	0.377628	1229.35	3217.1	41.39	10162.9	2613	35230	683.1	3837.8
000929	929	2015	Gansu	C15	C15	C	0	0	0.055735	21.189	0.259101	2.83321	0.412863	2	0	0.251448	0.0100902	26883	3.03488	0.0817117	0.368799	743.86	2958.31	29.85	6793.4	2523	7657	555.1	2505.4
000930	930	2015	Anhui	C26	C26	C	0	0	0.027103	22.4546	0.721373	2.83321	0.0950847	1	21	0.468466	0.0282382	40211	17.7152	0.0512246	0.448927	2454.3	5239.01	147.94	24142.7	6011	106486	1236.7	10838.3
000931	931	2015	Beijing	S91	S	S	0	0	0.061119	21.7374	0.688667	2.83321	0.0786871	3	0	0.823302	0.0501595	119422	174.115	0.167684	0.16977	4723.86	5737.7	287.8	26034.1	2188	380963	4365.5	4419.8
000932	932	2015	Hunan	C31	C31	C	0	0	0.369085	25.0605	0.860471	2.83321	0.131743	1	26	0.439091	0.0115663	43568	7.88314	0.0419899	0.439603	2515.43	5728.72	66.26	28811.7	6615	52147	1209.8	12665.7
000933	933	2015	Henan	C32	C32	C	0	0	0.083215	24.644	0.829324	2.83321	0.119579	1	0	0.443579	0.0122438	38042	7.08277	0.0438282	0.465819	3016.05	6799.35	83.25	36798.2	9701	68710	1612.8	17141.3
000935	935	2015	Sichuan	C30	C30	C	0	0	0.367558	22.4192	0.400878	2.83321	0.0240744	3	0	0.447541	0.0128963	37746	10.7868	0.0609327	0.427924	3355.44	7497.51	96.69	30829.1	8196	88409	1878.5	13192.5
000936	936	2015	Jiangsu	C28	C28	C	0	0	0.200678	22.0838	0.247215	2.83321	0.111626	4	0	0.828751	0.0383956	86618	94.0654	0.0683761	0.464297	8028.59	9687.58	371.96	71876	8315	782154	4914.6	33371.8
000937	937	2015	Hebei	B06	B	B	0	0	0.22942	24.4297	0.509582	2.83321	0.111836	1	3	0.470364	0.00807856	36466	10.0237	0.0550177	0.430731	2649.18	5632.19	45.5	26744.1	7345	73624	1471.4	11519.5
000938	938	2015	Beijing	C39	C39	C	0	0	0.036153	22.5612	0.57221	2.83321	0.124507	1	2	0.823302	0.0501595	119422	174.115	0.167684	0.16977	4723.86	5737.7	287.8	26034.1	2188	380963	4365.5	4419.8
000939	939	2015	Hubei	D44	D	D	0	0	0.13794	24.2119	0.762214	2.83321	0.0565812	2	8	0.490071	0.0256586	52566	15.2532	0.0518173	0.442557	3005.53	6132.84	157.36	30661.6	5850	89231	1588.8	13569.5
000948	948	2015	Yunnan	I65	I	I	0	0	0.081017	21.6817	0.450751	2.83321	0.354981	1	2	0.383655	0.0103038	32973	7.01694	0.0651752	0.357565	1808.1	4712.83	48.56	15358.6	4663	32720	1001	5491.7
000949	949	2015	Henan	C28	C28	C	0	0	0.112619	22.3283	0.494523	2.83321	0.121895	1	0	0.443579	0.0122438	38042	7.08277	0.0438282	0.465819	3016.05	6799.35	83.25	36798.2	9701	68710	1612.8	17141.3
000950	950	2015	Chongqing	C26	C26	C	0	0	0.222494	22.5294	0.718556	2.83321	0.0533952	1	1	0.568257	0.0120438	53348	25.6824	0.0850735	0.442049	2154.83	3792	45.67	16305.9	3070	78845	1387.2	7208
000951	951	2015	Shandong	C36	C36	C	0	0	0.407589	23.5543	0.69709	2.83321	0.0914406	1	0	0.670221	0.0192788	57090	22.2313	0.0514752	0.441868	5529.33	8250.01	159.05	56159.1	9866	219334	2890.8	24814.9
000952	952	2015	Hubei	C27	C27	C	0	0	0.027284	21.2061	0.682941	2.83321	0.0999117	1	1	0.490071	0.0256586	52566	15.2532	0.0518173	0.442557	3005.53	6132.84	157.36	30661.6	5850	89231	1588.8	13569.5
000953	953	2015	Guangxi	C26	C26	C	0	0	0.179707	21.0666	0.923224	2.83321	0.184369	1	0	0.372686	0.0122076	31375	8.83995	0.0662865	0.358678	1515.16	4065.51	49.63	15030.2	4811	42529	996.3	5391
000955	955	2015	Hainan	C17	C17	C	0	0	0.031948	20.811	0.399094	2.83321	0.251876	2	2	0.506442	0.00998846	40220	32.9884	0.0676237	0.233405	627.7	1239.43	12.38	3782.7	945	31174	255.8	882.9
000957	957	2015	Shandong	C36	C36	C	0	0	0.073751	22.6776	0.696445	2.77259	0.187155	1	14	0.670221	0.0192788	57090	22.2313	0.0514752	0.441868	5529.33	8250.01	159.05	56159.1	9866	219334	2890.8	24814.9
000958	958	2015	Hebei	D44	D	D	0	0	0.157189	22.3912	0.562373	2.83321	0.106386	1	0	0.470364	0.00807856	36466	10.0237	0.0550177	0.430731	2649.18	5632.19	45.5	26744.1	7345	73624	1471.4	11519.5
000959	959	2015	Beijing	C31	C31	C	0	0	0.555215	24.921	0.654512	2.83321	0.016182	1	52	0.823302	0.0501595	119422	174.115	0.167684	0.16977	4723.86	5737.7	287.8	26034.1	2188	380963	4365.5	4419.8
000960	960	2015	Yunnan	C32	C32	C	0	0	0.156332	24.041	0.684501	2.77259	0.103108	1	28	0.383655	0.0103038	32973	7.01694	0.0651752	0.357565	1808.1	4712.83	48.56	15358.6	4663	32720	1001	5491.7
000961	961	2015	Jiangsu	E48	E	E	0	0	0.463157	25.29	0.86267	2.77259	0.0653341	2	15	0.828751	0.0383956	86618	94.0654	0.0683761	0.464297	8028.59	9687.58	371.96	71876	8315	782154	4914.6	33371.8
000962	962	2015	Ningxia	C32	C32	C	0	0	0.210996	21.8765	0.54062	2.77259	0.074134	1	50	0.327978	0.0151516	38836	13.117	0.0823912	0.422279	373.4	1138.49	17.25	2644.7	684	8972	217.9	1116.8
000963	963	2015	Zhejiang	F52	F	F	0	0	0.158317	23.1584	0.715924	2.77259	0.130199	2	1	0.723737	0.0377356	74479	48.7574	0.0668513	0.465978	4809.94	6645.98	250.79	44222	5985	291813	2956.3	20606.5
000965	965	2015	Tianjin	K70	K	K	0	0	0.26615	22.6127	0.333754	2.77259	0.366656	1	0	0.82513	0.0373784	75936	126.01	0.133674	0.412298	2667.11	3232.35	120.82	10889.2	1439	181328	1455.6	4489.6
000966	966	2015	Hubei	D44	D	D	0	0	0.154015	22.9832	0.640998	2.77259	0.016182	1	0	0.490071	0.0256586	52566	15.2532	0.0518173	0.442557	3005.53	6132.84	157.36	30661.6	5850	89231	1588.8	13569.5
000967	967	2015	Zhejiang	C38	C38	C	0	0	0.12153	22.4203	0.369212	2.77259	0.101572	2	6	0.723737	0.0377356	74479	48.7574	0.0668513	0.465978	4809.94	6645.98	250.79	44222	5985	291813	2956.3	20606.5
000968	968	2015	Shanxi1	B06	B	B	0	0	0.24503	23.2493	0.937056	2.77259	0.039392	1	0	0.479803	0.0109466	34159	11.6814	0.0705793	0.43367	1642.35	3422.97	37.47	12036.1	3519	41107	849.5	5219.7
000969	969	2015	Beijing	C33	C33	C	0	0	0.166882	22.8428	0.456296	2.77259	0.124897	1	44	0.823302	0.0501595	119422	174.115	0.167684	0.16977	4723.86	5737.7	287.8	26034.1	2188	380963	4365.5	4419.8
000970	970	2015	Beijing	C39	C39	C	0	0	0.057843	22.3949	0.139321	2.77259	0.316242	1	9	0.823302	0.0501595	119422	174.115	0.167684	0.16977	4723.86	5737.7	287.8	26034.1	2188	380963	4365.5	4419.8
000971	971	2015	Hubei	C17	C17	C	0	0	0.085828	21.3001	0.0848188	2.77259	0.138518	2	0	0.490071	0.0256586	52566	15.2532	0.0518173	0.442557	3005.53	6132.84	157.36	30661.6	5850	89231	1588.8	13569.5
000972	972	2015	Xinjiang	C13	C13	C	0	0	0.046617	21.6902	0.608175	2.77259	0.127374	1	0	0.349789	0.0109439	40534	3.57149	0.0745676	0.361011	1330.9	3804.87	41.64	9545.7	2385	8518	711.8	3446.1
000973	973	2015	Guangdong	C29	C29	C	0	0	0.068231	22.3083	0.519717	2.77259	0.0865023	1	11	0.730194	0.0443997	65456	55.173	0.0807127	0.447289	9366.78	12827.8	569.55	75820.8	11678	644310	6119.7	33913.8
000975	975	2015	Neimenggu	B09	B	B	0	0	0.106642	22.314	0.0536378	2.77259	0.0774044	2	0	0.461909	0.00839886	53437	14.4025	0.0480529	0.403401	1964.48	4252.96	35.72	13062.7	2440	35142	627.7	5269.5
000976	976	2015	Guangdong	C28	C28	C	1	0	0.030936	20.409	0.672566	2.77259	0	2	0	0.730194	0.0443997	65456	55.173	0.0807127	0.447289	9366.78	12827.8	569.55	75820.8	11678	644310	6119.7	33913.8
000977	977	2015	Shandong	C39	C39	C	0	0	0.181978	22.7799	0.636561	2.77259	0.12642	1	1692	0.670221	0.0192788	57090	22.2313	0.0514752	0.441868	5529.33	8250.01	159.05	56159.1	9866	219334	2890.8	24814.9
000978	978	2015	Guangxi	N78	N	N	0	0	0.06532	21.7709	0.439637	2.77259	0.0692518	1	0	0.372686	0.0122076	31375	8.83995	0.0662865	0.358678	1515.16	4065.51	49.63	15030.2	4811	42529	996.3	5391
000979	979	2015	Anhui	K70	K	K	0	0	0.127857	23.7217	0.706581	2.77259	0.121809	2	0	0.468466	0.0282382	40211	17.7152	0.0512246	0.448927	2454.3	5239.01	147.94	24142.7	6011	106486	1236.7	10838.3
000980	980	2015	Anhui	C36	C36	C	0	0	0.040118	21.9496	0.387732	2.77259	0.300641	2	0	0.468466	0.0282382	40211	17.7152	0.0512246	0.448927	2454.3	5239.01	147.94	24142.7	6011	106486	1236.7	10838.3
000981	981	2015	Gansu	K70	K	K	0	0	0.444925	23.9307	0.780558	2.77259	0.0920912	3	0	0.251448	0.0100902	26883	3.03488	0.0817117	0.368799	743.86	2958.31	29.85	6793.4	2523	7657	555.1	2505.4
000982	982	2015	Ningxia	C17	C17	C	0	0	0.124744	23.3306	0.751228	2.77259	0.156496	2	8	0.327978	0.0151516	38836	13.117	0.0823912	0.422279	373.4	1138.49	17.25	2644.7	684	8972	217.9	1116.8
000983	983	2015	Shanxi1	B06	B	B	0	0	0.297352	24.6789	0.636522	2.77259	0.0751318	1	0	0.479803	0.0109466	34159	11.6814	0.0705793	0.43367	1642.35	3422.97	37.47	12036.1	3519	41107	849.5	5219.7
000985	985	2015	Heilongjiang	C26	C26	C	0	0	0.187291	20.2248	0.206367	2.77259	0.141317	1	0	0.289972	0.0106724	33693	6.31964	0.0675278	0.32661	1165.88	4020.66	42.91	12023.2	3529	22302	811.9	3926.9
000987	987	2015	Guangdong	F52	F	F	0	0	0.269996	21.9228	0.329522	2.77259	0.319902	1	0	0.730194	0.0443997	65456	55.173	0.0807127	0.447289	9366.78	12827.8	569.55	75820.8	11678	644310	6119.7	33913.8
000988	988	2015	Hubei	C39	C39	C	0	0	0.105949	22.3338	0.397927	2.77259	0.156089	1	29	0.490071	0.0256586	52566	15.2532	0.0518173	0.442557	3005.53	6132.84	157.36	30661.6	5850	89231	1588.8	13569.5
000989	989	2015	Hunan	C27	C27	C	0	0	0.227795	22.2208	0.152761	2.77259	0.28372	2	19	0.439091	0.0115663	43568	7.88314	0.0419899	0.439603	2515.43	5728.72	66.26	28811.7	6615	52147	1209.8	12665.7
000990	990	2015	Jiangxi	C26	C26	C	0	0	0.154355	22.3183	0.467764	2.77259	0.18382	1	77	0.490814	0.0169494	37995	16.1824	0.0505957	0.491319	2165.74	4412.55	74.79	17031.1	4485	72578	861.7	8367.7
000993	993	2015	Fujian	D44	D	D	0	0	0.283208	21.9531	0.542179	2.77259	0.0521333	1	0	0.635809	0.0191424	68880	49.3758	0.0678422	0.503001	2544.24	4001.58	76.6	27307.5	3984	196713	1852.6	13735.7
000995	995	2015	Gansu	C15	C15	C	1	0	0.0596	20.1002	0.76977	2.77259	0	2	0	0.251448	0.0100902	26883	3.03488	0.0817117	0.368799	743.86	2958.31	29.85	6793.4	2523	7657	555.1	2505.4
000996	996	2015	Beijing	F51	F	F	0	0	0.038336	20.3342	0.133604	2.77259	0.0708848	2	0	0.823302	0.0501595	119422	174.115	0.167684	0.16977	4723.86	5737.7	287.8	26034.1	2188	380963	4365.5	4419.8
000997	997	2015	Fujian	I65	I	I	0	0	0.109361	22.2914	0.517954	2.77259	0.160947	2	60	0.635809	0.0191424	68880	49.3758	0.0678422	0.503001	2544.24	4001.58	76.6	27307.5	3984	196713	1852.6	13735.7
000998	998	2015	Hunan	A01	A	A	0	0	0.027323	22.3374	0.511517	2.77259	0.12588	2	0	0.439091	0.0115663	43568	7.88314	0.0419899	0.439603	2515.43	5728.72	66.26	28811.7	6615	52147	1209.8	12665.7
000999	999	2015	Guangdong	C27	C27	C	0	0	0.406732	23.2098	0.361513	2.77259	0.0809674	1	36	0.730194	0.0443997	65456	55.173	0.0807127	0.447289	9366.78	12827.8	569.55	75820.8	11678	644310	6119.7	33913.8
001696	1696	2015	Chongqing	C37	C37	C	0	0	0.073933	22.5942	0.368849	2.94444	0.163202	2	3	0.568257	0.0120438	53348	25.6824	0.0850735	0.442049	2154.83	3792	45.67	16305.9	3070	78845	1387.2	7208
001896	1896	2015	Henan	D44	D	D	0	0	0.371756	23.2986	0.663397	2.89037	0.0298977	1	0	0.443579	0.0122438	38042	7.08277	0.0438282	0.465819	3016.05	6799.35	83.25	36798.2	9701	68710	1612.8	17141.3
001979	1979	2015	Guangdong	K70	K	K	0	0	0.501494	26.0746	0.705246	0	0.192715	1	0	0.730194	0.0443997	65456	55.173	0.0807127	0.447289	9366.78	12827.8	569.55	75820.8	11678	644310	6119.7	33913.8
002001	2001	2015	Zhejiang	C27	C27	C	0	0	0.318375	22.9979	0.274672	2.48491	0.229163	2	22	0.723737	0.0377356	74479	48.7574	0.0668513	0.465978	4809.94	6645.98	250.79	44222	5985	291813	2956.3	20606.5
002002	2002	2015	Jiangsu	C26	C26	C	0	0	0.183494	23.177	0.639467	2.48491	0.108309	2	2	0.828751	0.0383956	86618	94.0654	0.0683761	0.464297	8028.59	9687.58	371.96	71876	8315	782154	4914.6	33371.8
002003	2003	2015	Zhejiang	C18	C18	C	0	0	0.102458	21.4902	0.133027	2.48491	0.133892	2	36	0.723737	0.0377356	74479	48.7574	0.0668513	0.465978	4809.94	6645.98	250.79	44222	5985	291813	2956.3	20606.5
002004	2004	2015	Chongqing	C26	C26	C	0	0	0.025595	23.7044	0.471831	2.48491	0.302634	2	104	0.568257	0.0120438	53348	25.6824	0.0850735	0.442049	2154.83	3792	45.67	16305.9	3070	78845	1387.2	7208
002005	2005	2015	Guangdong	C38	C38	C	0	0	0.060524	23.3209	0.553921	2.48491	0.123117	2	22	0.730194	0.0443997	65456	55.173	0.0807127	0.447289	9366.78	12827.8	569.55	75820.8	11678	644310	6119.7	33913.8
002006	2006	2015	Zhejiang	C35	C35	C	0	0	0.094401	21.169	0.438473	2.48491	0.235254	2	7	0.723737	0.0377356	74479	48.7574	0.0668513	0.465978	4809.94	6645.98	250.79	44222	5985	291813	2956.3	20606.5
002007	2007	2015	Henan	C27	C27	C	0	0	0.073951	22.1149	0.0536378	2.48491	0.0903331	2	0	0.443579	0.0122438	38042	7.08277	0.0438282	0.465819	3016.05	6799.35	83.25	36798.2	9701	68710	1612.8	17141.3
002008	2008	2015	Guangdong	C35	C35	C	0	0	0.040118	22.7491	0.352195	2.48491	0.0918314	2	90	0.730194	0.0443997	65456	55.173	0.0807127	0.447289	9366.78	12827.8	569.55	75820.8	11678	644310	6119.7	33913.8
002009	2009	2015	Jiangsu	C34	C34	C	0	0	0.038844	22.2475	0.564555	2.48491	0.186246	2	36	0.828751	0.0383956	86618	94.0654	0.0683761	0.464297	8028.59	9687.58	371.96	71876	8315	782154	4914.6	33371.8
002010	2010	2015	Zhejiang	C26	C26	C	0	0	0.371046	23.3962	0.229641	2.48491	0.44998	2	4	0.723737	0.0377356	74479	48.7574	0.0668513	0.465978	4809.94	6645.98	250.79	44222	5985	291813	2956.3	20606.5
002011	2011	2015	Zhejiang	C34	C34	C	0	0	0.114258	23.0605	0.639648	2.48491	0.0967576	2	100	0.723737	0.0377356	74479	48.7574	0.0668513	0.465978	4809.94	6645.98	250.79	44222	5985	291813	2956.3	20606.5
002012	2012	2015	Zhejiang	C22	C22	C	0	0	0.033056	21.2081	0.231634	2.48491	0.0700176	2	6	0.723737	0.0377356	74479	48.7574	0.0668513	0.465978	4809.94	6645.98	250.79	44222	5985	291813	2956.3	20606.5
002013	2013	2015	Hubei	C37	C37	C	0	0	0.211356	23.6076	0.663066	2.48491	0.104331	1	82	0.490071	0.0256586	52566	15.2532	0.0518173	0.442557	3005.53	6132.84	157.36	30661.6	5850	89231	1588.8	13569.5
002014	2014	2015	Anhui	C29	C29	C	0	0	0.094584	21.4548	0.214431	2.48491	0.280302	4	18	0.468466	0.0282382	40211	17.7152	0.0512246	0.448927	2454.3	5239.01	147.94	24142.7	6011	106486	1236.7	10838.3
002015	2015	2015	Jiangsu	C17	C17	C	1	0	0.033264	19.6937	0.0776526	2.48491	0.361232	0	0	0.828751	0.0383956	86618	94.0654	0.0683761	0.464297	8028.59	9687.58	371.96	71876	8315	782154	4914.6	33371.8
002016	2016	2015	Guangdong	K70	K	K	0	0	0.327792	22.3408	0.660603	2.48491	0.148473	2	1	0.730194	0.0443997	65456	55.173	0.0807127	0.447289	9366.78	12827.8	569.55	75820.8	11678	644310	6119.7	33913.8
002017	2017	2015	Guangdong	C39	C39	C	0	0	0.109579	21.1592	0.466703	2.48491	0.354916	1	20	0.730194	0.0443997	65456	55.173	0.0807127	0.447289	9366.78	12827.8	569.55	75820.8	11678	644310	6119.7	33913.8
002018	2018	2015	Anhui	C26	C26	C	0	0	0.370062	22.4084	0.428884	2.48491	0.0210523	2	3	0.468466	0.0282382	40211	17.7152	0.0512246	0.448927	2454.3	5239.01	147.94	24142.7	6011	106486	1236.7	10838.3
002019	2019	2015	Zhejiang	C27	C27	C	0	0	0.239901	22.2377	0.366453	2.48491	0.0730678	2	2	0.723737	0.0377356	74479	48.7574	0.0668513	0.465978	4809.94	6645.98	250.79	44222	5985	291813	2956.3	20606.5
002020	2020	2015	Zhejiang	C27	C27	C	0	0	0.042984	21.8016	0.231094	2.48491	0.147152	2	9	0.723737	0.0377356	74479	48.7574	0.0668513	0.465978	4809.94	6645.98	250.79	44222	5985	291813	2956.3	20606.5
002021	2021	2015	Zhejiang	C35	C35	C	0	0	0.065274	21.2217	0.374299	2.48491	0.224161	2	20	0.723737	0.0377356	74479	48.7574	0.0668513	0.465978	4809.94	6645.98	250.79	44222	5985	291813	2956.3	20606.5
002022	2022	2015	Shanghai	C27	C27	C	0	0	0.040941	21.4516	0.167006	2.48491	0.314048	0	0	0.891455	0.0439065	112981	269.029	0.14699	0.302236	5519.5	6191.56	271.85	27821.6	2458	661273	4089.5	8408.7
002023	2023	2015	Sichuan	C37	C37	C	0	0	0.036042	22.2364	0.174659	2.48491	0.220956	2	3	0.447541	0.0128963	37746	10.7868	0.0609327	0.427924	3355.44	7497.51	96.69	30829.1	8196	88409	1878.5	13192.5
002024	2024	2015	Jiangsu	F52	F	F	0	0	0.093882	25.2015	0.637527	2.48491	0.307867	2	51	0.828751	0.0383956	86618	94.0654	0.0683761	0.464297	8028.59	9687.58	371.96	71876	8315	782154	4914.6	33371.8
002025	2025	2015	Guizhou	C39	C39	C	0	0	0.176348	21.8966	0.278335	2.48491	0.252539	1	89	0.381617	0.0148953	29484	4.89401	0.0590148	0.36986	1503.38	3939.5	58.68	10887.1	3708	18147	642.5	4026.7
002026	2026	2015	Shandong	C33	C33	C	0	0	0.05826	21.4264	0.190978	2.48491	0.302468	2	9	0.670221	0.0192788	57090	22.2313	0.0514752	0.441868	5529.33	8250.01	159.05	56159.1	9866	219334	2890.8	24814.9
002027	2027	2015	Guangdong	C39	C39	C	0	0	0.088583	23.2491	0.621166	2.48491	0.254083	3	13	0.730194	0.0443997	65456	55.173	0.0807127	0.447289	9366.78	12827.8	569.55	75820.8	11678	644310	6119.7	33913.8
002028	2028	2015	Shanghai	C38	C38	C	0	0	0.057748	22.5466	0.335835	2.48491	0.185546	2	13	0.891455	0.0439065	112981	269.029	0.14699	0.302236	5519.5	6191.56	271.85	27821.6	2458	661273	4089.5	8408.7
002029	2029	2015	Fujian	C18	C18	C	0	0	0.125428	22.7244	0.314665	2.48491	0.293172	2	1	0.635809	0.0191424	68880	49.3758	0.0678422	0.503001	2544.24	4001.58	76.6	27307.5	3984	196713	1852.6	13735.7
002030	2030	2015	Guangdong	C27	C27	C	0	0	0.05212	21.8357	0.362302	2.48491	0.38286	1	10	0.730194	0.0443997	65456	55.173	0.0807127	0.447289	9366.78	12827.8	569.55	75820.8	11678	644310	6119.7	33913.8
002031	2031	2015	Guangdong	C35	C35	C	0	0	0.052729	22.1978	0.291431	2.48491	0.289933	2	4	0.730194	0.0443997	65456	55.173	0.0807127	0.447289	9366.78	12827.8	569.55	75820.8	11678	644310	6119.7	33913.8
002032	2032	2015	Zhejiang	C33	C33	C	0	0	0.544568	22.7242	0.322653	2.48491	0.140752	3	129	0.723737	0.0377356	74479	48.7574	0.0668513	0.465978	4809.94	6645.98	250.79	44222	5985	291813	2956.3	20606.5
002033	2033	2015	Yunnan	N78	N	N	0	0	0.037021	21.7311	0.204788	2.48491	0.5005	1	0	0.383655	0.0103038	32973	7.01694	0.0651752	0.357565	1808.1	4712.83	48.56	15358.6	4663	32720	1001	5491.7
002034	2034	2015	Zhejiang	C17	C17	C	0	0	0.123524	20.4964	0.380993	2.48491	0.203088	2	2	0.723737	0.0377356	74479	48.7574	0.0668513	0.465978	4809.94	6645.98	250.79	44222	5985	291813	2956.3	20606.5
002035	2035	2015	Guangdong	C38	C38	C	0	0	0.055243	21.7442	0.434118	2.48491	0.136553	2	25	0.730194	0.0443997	65456	55.173	0.0807127	0.447289	9366.78	12827.8	569.55	75820.8	11678	644310	6119.7	33913.8
002036	2036	2015	Zhejiang	C18	C18	C	0	0	0.054011	21.7762	0.453357	2.48491	0.216975	2,3	2	0.723737	0.0377356	74479	48.7574	0.0668513	0.465978	4809.94	6645.98	250.79	44222	5985	291813	2956.3	20606.5
002037	2037	2015	Guizhou	C26	C26	C	0	0	0.093053	22.8411	0.721263	2.48491	0.121376	1	16	0.381617	0.0148953	29484	4.89401	0.0590148	0.36986	1503.38	3939.5	58.68	10887.1	3708	18147	642.5	4026.7
002038	2038	2015	Beijing	C27	C27	C	0	0	0.0958	22.0481	0.0536378	2.48491	0.390673	2	2	0.823302	0.0501595	119422	174.115	0.167684	0.16977	4723.86	5737.7	287.8	26034.1	2188	380963	4365.5	4419.8
002039	2039	2015	Guizhou	D44	D	D	0	0	0.038136	23.6263	0.764339	2.3979	0.016182	1	0	0.381617	0.0148953	29484	4.89401	0.0590148	0.36986	1503.38	3939.5	58.68	10887.1	3708	18147	642.5	4026.7
002040	2040	2015	Jiangsu	G55	G	G	0	0	0.36372	20.8098	0.368181	2.3979	0.0646047	1	0	0.828751	0.0383956	86618	94.0654	0.0683761	0.464297	8028.59	9687.58	371.96	71876	8315	782154	4914.6	33371.8
002041	2041	2015	Shandong	A01	A	A	0	0	0.288977	22.1813	0.258884	2.3979	0.0946626	2	0	0.670221	0.0192788	57090	22.2313	0.0514752	0.441868	5529.33	8250.01	159.05	56159.1	9866	219334	2890.8	24814.9
002042	2042	2015	Anhui	C17	C17	C	0	0	0.185334	22.9637	0.601403	2.3979	0.0778344	2	2	0.468466	0.0282382	40211	17.7152	0.0512246	0.448927	2454.3	5239.01	147.94	24142.7	6011	106486	1236.7	10838.3
002043	2043	2015	Zhejiang	C20	C20	C	0	0	0.11089	20.8765	0.213184	2.3979	0.166857	2	31	0.723737	0.0377356	74479	48.7574	0.0668513	0.465978	4809.94	6645.98	250.79	44222	5985	291813	2956.3	20606.5
002044	2044	2015	Jiangsu	Q84	Q	Q	0	0	0.032762	22.2231	0.276597	2.3979	0.246764	2	0	0.828751	0.0383956	86618	94.0654	0.0683761	0.464297	8028.59	9687.58	371.96	71876	8315	782154	4914.6	33371.8
002045	2045	2015	Guangdong	C39	C39	C	0	0	0.055915	21.7802	0.537999	2.3979	0.119323	2	25	0.730194	0.0443997	65456	55.173	0.0807127	0.447289	9366.78	12827.8	569.55	75820.8	11678	644310	6119.7	33913.8
002046	2046	2015	Henan	C34	C34	C	0	0	0.170011	21.5309	0.456492	2.3979	0.100436	1	34	0.443579	0.0122438	38042	7.08277	0.0438282	0.465819	3016.05	6799.35	83.25	36798.2	9701	68710	1612.8	17141.3
002047	2047	2015	Guangdong	E50	E	E	0	0	0.077806	22.6542	0.624195	2.3979	0.123892	2	9	0.730194	0.0443997	65456	55.173	0.0807127	0.447289	9366.78	12827.8	569.55	75820.8	11678	644310	6119.7	33913.8
002048	2048	2015	Zhejiang	C36	C36	C	0	0	0.038508	23.0774	0.460496	2.3979	0.128772	2	10	0.723737	0.0377356	74479	48.7574	0.0668513	0.465978	4809.94	6645.98	250.79	44222	5985	291813	2956.3	20606.5
002049	2049	2015	Hebei	C39	C39	C	0	0	0.179066	22.1414	0.28943	2.3979	0.178571	1	42	0.470364	0.00807856	36466	10.0237	0.0550177	0.430731	2649.18	5632.19	45.5	26744.1	7345	73624	1471.4	11519.5
002050	2050	2015	Zhejiang	C34	C34	C	0	0	0.197078	22.8076	0.416924	2.3979	0.144263	2	136	0.723737	0.0377356	74479	48.7574	0.0668513	0.465978	4809.94	6645.98	250.79	44222	5985	291813	2956.3	20606.5
002051	2051	2015	Beijing	E48	E	E	0	0	0.3447	23.711	0.675579	2.30259	0.453202	1	7	0.823302	0.0501595	119422	174.115	0.167684	0.16977	4723.86	5737.7	287.8	26034.1	2188	380963	4365.5	4419.8
002052	2052	2015	Guangdong	C39	C39	C	0	0	0.038149	21.8283	0.507092	2.30259	0.246373	2	22	0.730194	0.0443997	65456	55.173	0.0807127	0.447289	9366.78	12827.8	569.55	75820.8	11678	644310	6119.7	33913.8
002053	2053	2015	Yunnan	C26	C26	C	0	0	0.185698	22.1205	0.509648	2.30259	0.0989411	1	1	0.383655	0.0103038	32973	7.01694	0.0651752	0.357565	1808.1	4712.83	48.56	15358.6	4663	32720	1001	5491.7
002054	2054	2015	Guangdong	C26	C26	C	0	0	0.079295	21.6352	0.20925	2.30259	0.0899	2	26	0.730194	0.0443997	65456	55.173	0.0807127	0.447289	9366.78	12827.8	569.55	75820.8	11678	644310	6119.7	33913.8
002055	2055	2015	Guangdong	C39	C39	C	0	0	0.102002	22.4126	0.674284	2.30259	0.0786085	2	44	0.730194	0.0443997	65456	55.173	0.0807127	0.447289	9366.78	12827.8	569.55	75820.8	11678	644310	6119.7	33913.8
002056	2056	2015	Zhejiang	C38	C38	C	0	0	0.254943	22.3602	0.310909	2.30259	0.0786832	4	44	0.723737	0.0377356	74479	48.7574	0.0668513	0.465978	4809.94	6645.98	250.79	44222	5985	291813	2956.3	20606.5
002057	2057	2015	Anhui	C26	C26	C	0	0	0.074329	20.2169	0.151364	2.30259	0.156603	1	9	0.468466	0.0282382	40211	17.7152	0.0512246	0.448927	2454.3	5239.01	147.94	24142.7	6011	106486	1236.7	10838.3
002058	2058	2015	Shanghai	C40	C40	C	0	0	0.055289	19.6123	0.181538	2.30259	0.351543	2	0	0.891455	0.0439065	112981	269.029	0.14699	0.302236	5519.5	6191.56	271.85	27821.6	2458	661273	4089.5	8408.7
002059	2059	2015	Yunnan	N78	N	N	0	0	0.25894	22.1243	0.497801	2.30259	0.110067	1	2	0.383655	0.0103038	32973	7.01694	0.0651752	0.357565	1808.1	4712.83	48.56	15358.6	4663	32720	1001	5491.7
002060	2060	2015	Guangdong	E48	E	E	0	0	0.119558	23.4039	0.820096	2.30259	0.131402	1	2	0.730194	0.0443997	65456	55.173	0.0807127	0.447289	9366.78	12827.8	569.55	75820.8	11678	644310	6119.7	33913.8
002061	2061	2015	Zhejiang	C26	C26	C	0	0	0.091611	21.6491	0.651132	2.30259	0.084857	1	2	0.723737	0.0377356	74479	48.7574	0.0668513	0.465978	4809.94	6645.98	250.79	44222	5985	291813	2956.3	20606.5
002062	2062	2015	Zhejiang	E48	E	E	0	0	0.225849	23.4244	0.816406	2.30259	0.146602	2	3	0.723737	0.0377356	74479	48.7574	0.0668513	0.465978	4809.94	6645.98	250.79	44222	5985	291813	2956.3	20606.5
002063	2063	2015	Guangdong	I65	I	I	0	0	0.022034	21.4342	0.156541	2.30259	0.457966	2	35	0.730194	0.0443997	65456	55.173	0.0807127	0.447289	9366.78	12827.8	569.55	75820.8	11678	644310	6119.7	33913.8
002064	2064	2015	Zhejiang	C28	C28	C	0	0	0.096467	22.4069	0.377156	2.30259	0.0302009	2	22	0.723737	0.0377356	74479	48.7574	0.0668513	0.465978	4809.94	6645.98	250.79	44222	5985	291813	2956.3	20606.5
002065	2065	2015	Beijing	I65	I	I	0	0	0.067269	23.1353	0.228172	2.30259	0.102006	2	4	0.823302	0.0501595	119422	174.115	0.167684	0.16977	4723.86	5737.7	287.8	26034.1	2188	380963	4365.5	4419.8
002066	2066	2015	Beijing	C30	C30	C	0	0	0.162105	21.9791	0.754719	2.30259	0.0728581	1	25	0.823302	0.0501595	119422	174.115	0.167684	0.16977	4723.86	5737.7	287.8	26034.1	2188	380963	4365.5	4419.8
002067	2067	2015	Zhejiang	C22	C22	C	0	0	0.026678	22.4669	0.473602	2.30259	0.0641849	2	2	0.723737	0.0377356	74479	48.7574	0.0668513	0.465978	4809.94	6645.98	250.79	44222	5985	291813	2956.3	20606.5
002068	2068	2015	Jiangxi	C26	C26	C	0	0	0.190453	22.5725	0.670094	2.30259	0.0802037	1	3	0.490814	0.0169494	37995	16.1824	0.0505957	0.491319	2165.74	4412.55	74.79	17031.1	4485	72578	861.7	8367.7
002069	2069	2015	Liaoning	A04	A	A	0	0	0.222463	22.2241	0.797523	2.30259	0.129203	4	2	0.474693	0.0153784	47511	47.6346	0.0752113	0.403944	2127.39	4481.61	68.92	20657.8	4338	206639	1553.7	8344.6
002070	2070	2015	Fujian	C17	C17	C	0	0	0.037783	21.7189	0.718668	2.30259	0.016182	2	1	0.635809	0.0191424	68880	49.3758	0.0678422	0.503001	2544.24	4001.58	76.6	27307.5	3984	196713	1852.6	13735.7
002071	2071	2015	Jiangsu	R87	R	R	0	0	0.128326	21.7939	0.604505	2.30259	0.0631759	2	0	0.828751	0.0383956	86618	94.0654	0.0683761	0.464297	8028.59	9687.58	371.96	71876	8315	782154	4914.6	33371.8
002072	2072	2015	Shandong	C17	C17	C	0	0	0.020206	20.3909	0.886365	2.30259	0.016182	2	0	0.670221	0.0192788	57090	22.2313	0.0514752	0.441868	5529.33	8250.01	159.05	56159.1	9866	219334	2890.8	24814.9
002073	2073	2015	Shandong	C35	C35	C	0	0	0.035135	22.8103	0.44668	2.30259	0.0870786	2	21	0.670221	0.0192788	57090	22.2313	0.0514752	0.441868	5529.33	8250.01	159.05	56159.1	9866	219334	2890.8	24814.9
002074	2074	2015	Jiangsu	C38	C38	C	0	0	0.089212	22.6274	0.54686	2.30259	0.299505	2	110	0.828751	0.0383956	86618	94.0654	0.0683761	0.464297	8028.59	9687.58	371.96	71876	8315	782154	4914.6	33371.8
002075	2075	2015	Jiangsu	C31	C31	C	0	0	0.05801	22.6027	0.381069	2.30259	0.10521	2	5	0.828751	0.0383956	86618	94.0654	0.0683761	0.464297	8028.59	9687.58	371.96	71876	8315	782154	4914.6	33371.8
002076	2076	2015	Guangdong	C38	C38	C	0	0	0.118978	21.0825	0.299025	2.30259	0.238791	2	6	0.730194	0.0443997	65456	55.173	0.0807127	0.447289	9366.78	12827.8	569.55	75820.8	11678	644310	6119.7	33913.8
002077	2077	2015	Jiangsu	K70	K	K	0	0	0.480748	22.3846	0.658112	2.30259	0.176804	1	17	0.828751	0.0383956	86618	94.0654	0.0683761	0.464297	8028.59	9687.58	371.96	71876	8315	782154	4914.6	33371.8
002078	2078	2015	Shandong	C22	C22	C	0	0	0.313218	23.7048	0.625026	2.30259	0.0774714	2	64	0.670221	0.0192788	57090	22.2313	0.0514752	0.441868	5529.33	8250.01	159.05	56159.1	9866	219334	2890.8	24814.9
002079	2079	2015	Jiangsu	C39	C39	C	0	0	0.12144	21.1218	0.132333	2.30259	0.2162	2	23	0.828751	0.0383956	86618	94.0654	0.0683761	0.464297	8028.59	9687.58	371.96	71876	8315	782154	4914.6	33371.8
002080	2080	2015	Jiangsu	C30	C30	C	0	0	0.298762	22.8024	0.613958	2.30259	0.0878403	1	45	0.828751	0.0383956	86618	94.0654	0.0683761	0.464297	8028.59	9687.58	371.96	71876	8315	782154	4914.6	33371.8
002081	2081	2015	Jiangsu	E50	E	E	0	0	0.119251	23.9343	0.647395	2.30259	0.0492986	2	134	0.828751	0.0383956	86618	94.0654	0.0683761	0.464297	8028.59	9687.58	371.96	71876	8315	782154	4914.6	33371.8
002082	2082	2015	Zhejiang	C32	C32	C	0	0	0.041472	21.204	0.167122	2.30259	0.170744	2	1	0.723737	0.0377356	74479	48.7574	0.0668513	0.465978	4809.94	6645.98	250.79	44222	5985	291813	2956.3	20606.5
002083	2083	2015	Shandong	C17	C17	C	0	0	0.070165	22.7596	0.609528	2.30259	0.126683	2	6	0.670221	0.0192788	57090	22.2313	0.0514752	0.441868	5529.33	8250.01	159.05	56159.1	9866	219334	2890.8	24814.9
002084	2084	2015	Guangdong	C33	C33	C	0	0	0.104923	21.3329	0.376709	2.30259	0.173418	3	3	0.730194	0.0443997	65456	55.173	0.0807127	0.447289	9366.78	12827.8	569.55	75820.8	11678	644310	6119.7	33913.8
002085	2085	2015	Zhejiang	C36	C36	C	0	0	0.218252	22.9033	0.467554	2.30259	0.138562	2	11	0.723737	0.0377356	74479	48.7574	0.0668513	0.465978	4809.94	6645.98	250.79	44222	5985	291813	2956.3	20606.5
002086	2086	2015	Shandong	A04	A	A	0	0	0.130441	22.0497	0.249994	2.30259	0.302498	2	3	0.670221	0.0192788	57090	22.2313	0.0514752	0.441868	5529.33	8250.01	159.05	56159.1	9866	219334	2890.8	24814.9
002087	2087	2015	Henan	C17	C17	C	0	0	0.110458	22.5506	0.674466	2.30259	0.0968727	1	5	0.443579	0.0122438	38042	7.08277	0.0438282	0.465819	3016.05	6799.35	83.25	36798.2	9701	68710	1612.8	17141.3
002088	2088	2015	Shandong	C30	C30	C	0	0	0.105529	21.4659	0.237406	2.30259	0.0319516	3	10	0.670221	0.0192788	57090	22.2313	0.0514752	0.441868	5529.33	8250.01	159.05	56159.1	9866	219334	2890.8	24814.9
002089	2089	2015	Jiangsu	C39	C39	C	0	0	0.062248	22.3084	0.589945	2.30259	0.126063	2	5	0.828751	0.0383956	86618	94.0654	0.0683761	0.464297	8028.59	9687.58	371.96	71876	8315	782154	4914.6	33371.8
002090	2090	2015	Jiangsu	C38	C38	C	0	0	0.147894	21.695	0.541512	2.30259	0.172417	2	15	0.828751	0.0383956	86618	94.0654	0.0683761	0.464297	8028.59	9687.58	371.96	71876	8315	782154	4914.6	33371.8
002091	2091	2015	Jiangsu	F51	F	F	0	0	0.097623	22.0436	0.499791	2.30259	0.141504	1	20	0.828751	0.0383956	86618	94.0654	0.0683761	0.464297	8028.59	9687.58	371.96	71876	8315	782154	4914.6	33371.8
002092	2092	2015	Xinjiang	C26	C26	C	0	0	0.065134	24.3349	0.676864	2.30259	0.0419274	1	16	0.349789	0.0109439	40534	3.57149	0.0745676	0.361011	1330.9	3804.87	41.64	9545.7	2385	8518	711.8	3446.1
002093	2093	2015	Fujian	I65	I	I	0	0	0.132557	21.7697	0.526065	2.30259	0.0679784	2	1	0.635809	0.0191424	68880	49.3758	0.0678422	0.503001	2544.24	4001.58	76.6	27307.5	3984	196713	1852.6	13735.7
002094	2094	2015	Shandong	C26	C26	C	0	0	0.091208	21.3745	0.580814	2.30259	0.23761	2	6	0.670221	0.0192788	57090	22.2313	0.0514752	0.441868	5529.33	8250.01	159.05	56159.1	9866	219334	2890.8	24814.9
002095	2095	2015	Zhejiang	I64	I	I	0	0	0.245239	20.1988	0.141569	2.30259	0.592587	2	0	0.723737	0.0377356	74479	48.7574	0.0668513	0.465978	4809.94	6645.98	250.79	44222	5985	291813	2956.3	20606.5
002096	2096	2015	Hunan	C26	C26	C	0	0	0.228816	22.031	0.35334	2.30259	0.185646	1	1	0.439091	0.0115663	43568	7.88314	0.0419899	0.439603	2515.43	5728.72	66.26	28811.7	6615	52147	1209.8	12665.7
002097	2097	2015	Hunan	C35	C35	C	0	0	0.055362	22.5669	0.61638	2.30259	0.14541	2	17	0.439091	0.0115663	43568	7.88314	0.0419899	0.439603	2515.43	5728.72	66.26	28811.7	6615	52147	1209.8	12665.7
002098	2098	2015	Fujian	C41	C41	C	0	0	0.131017	21.1132	0.294807	2.30259	0.117446	2,3	34	0.635809	0.0191424	68880	49.3758	0.0678422	0.503001	2544.24	4001.58	76.6	27307.5	3984	196713	1852.6	13735.7
002099	2099	2015	Zhejiang	C27	C27	C	0	0	0.152116	22.2983	0.260418	2.30259	0.150685	2	78	0.723737	0.0377356	74479	48.7574	0.0668513	0.465978	4809.94	6645.98	250.79	44222	5985	291813	2956.3	20606.5
002100	2100	2015	Xinjiang	C13	C13	C	0	0	0.121428	22.0597	0.373178	2.30259	0.192354	1	9	0.349789	0.0109439	40534	3.57149	0.0745676	0.361011	1330.9	3804.87	41.64	9545.7	2385	8518	711.8	3446.1
002101	2101	2015	Guangdong	C36	C36	C	0	0	0.060835	21.7391	0.472599	2.30259	0.0537137	1	6	0.730194	0.0443997	65456	55.173	0.0807127	0.447289	9366.78	12827.8	569.55	75820.8	11678	644310	6119.7	33913.8
002102	2102	2015	Fujian	C30	C30	C	0	0	0.046834	22.3067	0.402882	2.30259	0.0476173	2	0	0.635809	0.0191424	68880	49.3758	0.0678422	0.503001	2544.24	4001.58	76.6	27307.5	3984	196713	1852.6	13735.7
002103	2103	2015	Zhejiang	C24	C24	C	0	0	0.081885	21.4884	0.242709	2.19722	0.0970425	2	0	0.723737	0.0377356	74479	48.7574	0.0668513	0.465978	4809.94	6645.98	250.79	44222	5985	291813	2956.3	20606.5
002104	2104	2015	Jiangsu	C39	C39	C	0	0	0.047209	21.376	0.183717	2.19722	0.2817	2	32	0.828751	0.0383956	86618	94.0654	0.0683761	0.464297	8028.59	9687.58	371.96	71876	8315	782154	4914.6	33371.8
002105	2105	2015	Guangdong	C37	C37	C	0	0	0.182963	20.9958	0.607184	2.19722	0.135874	3	1	0.730194	0.0443997	65456	55.173	0.0807127	0.447289	9366.78	12827.8	569.55	75820.8	11678	644310	6119.7	33913.8
002106	2106	2015	Guangdong	C39	C39	C	0	0	0.053905	22.1775	0.183904	2.19722	0.291394	1	10	0.730194	0.0443997	65456	55.173	0.0807127	0.447289	9366.78	12827.8	569.55	75820.8	11678	644310	6119.7	33913.8
002107	2107	2015	Shandong	C27	C27	C	0	0	0.253412	20.3201	0.18103	2.19722	0.285937	2	8	0.670221	0.0192788	57090	22.2313	0.0514752	0.441868	5529.33	8250.01	159.05	56159.1	9866	219334	2890.8	24814.9
002108	2108	2015	Hebei	C29	C29	C	0	0	0.09693	21.6134	0.264277	2.19722	0.0643685	2	4	0.470364	0.00807856	36466	10.0237	0.0550177	0.430731	2649.18	5632.19	45.5	26744.1	7345	73624	1471.4	11519.5
002109	2109	2015	Shanxi2	C26	C26	C	0	0	0.171375	21.296	0.418143	2.19722	0.016182	1	0	0.470732	0.0130894	47408	13.409	0.0647284	0.476383	2059.95	4376.06	57.28	18188.3	3846	51571	1177.3	8664.6
002110	2110	2015	Fujian	C31	C31	C	0	0	0.475642	22.6868	0.76853	2.19722	0.145336	1	1	0.635809	0.0191424	68880	49.3758	0.0678422	0.503001	2544.24	4001.58	76.6	27307.5	3984	196713	1852.6	13735.7
002111	2111	2015	Shandong	C35	C35	C	0	0	0.129405	21.9289	0.387091	2.19722	0.129056	2	15	0.670221	0.0192788	57090	22.2313	0.0514752	0.441868	5529.33	8250.01	159.05	56159.1	9866	219334	2890.8	24814.9
002112	2112	2015	Zhejiang	C38	C38	C	0	0	0.035267	21.0836	0.662148	2.19722	0.148961	1	2	0.723737	0.0377356	74479	48.7574	0.0668513	0.465978	4809.94	6645.98	250.79	44222	5985	291813	2956.3	20606.5
002113	2113	2015	Hunan	K70	K	K	0	0	0.050091	19.6123	0.181768	2.19722	0.112169	2	0	0.439091	0.0115663	43568	7.88314	0.0419899	0.439603	2515.43	5728.72	66.26	28811.7	6615	52147	1209.8	12665.7
002114	2114	2015	Yunnan	C32	C32	C	0	0	0.23389	21.3049	0.537494	2.19722	0.1134	1	0	0.383655	0.0103038	32973	7.01694	0.0651752	0.357565	1808.1	4712.83	48.56	15358.6	4663	32720	1001	5491.7
002115	2115	2015	Zhejiang	C39	C39	C	0	0	0.047944	21.4497	0.531029	2.19722	0.185949	2	11	0.723737	0.0377356	74479	48.7574	0.0668513	0.465978	4809.94	6645.98	250.79	44222	5985	291813	2956.3	20606.5
002116	2116	2015	Shanghai	M74	M	M	0	0	0.288618	21.9832	0.68764	2.19722	0.417074	1	36	0.891455	0.0439065	112981	269.029	0.14699	0.302236	5519.5	6191.56	271.85	27821.6	2458	661273	4089.5	8408.7
002117	2117	2015	Shandong	C23	C23	C	0	0	0.078219	21.4307	0.265473	2.19722	0.189074	3	8	0.670221	0.0192788	57090	22.2313	0.0514752	0.441868	5529.33	8250.01	159.05	56159.1	9866	219334	2890.8	24814.9
002118	2118	2015	Jilin	C27	C27	C	0	0	0.193089	22.3323	0.596811	2.19722	0.141404	2	13	0.38213	0.0128656	38679	13.4826	0.0672151	0.377628	1229.35	3217.1	41.39	10162.9	2613	35230	683.1	3837.8
002119	2119	2015	Zhejiang	C39	C39	C	0	0	0.051889	21.0804	0.507829	2.19722	0.0642268	0	4	0.723737	0.0377356	74479	48.7574	0.0668513	0.465978	4809.94	6645.98	250.79	44222	5985	291813	2956.3	20606.5
002120	2120	2015	Zhejiang	C41	C41	C	0	0	0.142412	20.6399	0.313981	2.19722	0.151041	2	2	0.723737	0.0377356	74479	48.7574	0.0668513	0.465978	4809.94	6645.98	250.79	44222	5985	291813	2956.3	20606.5
002121	2121	2015	Guangdong	C40	C40	C	0	0	0.169862	23.0567	0.763837	2.19722	0.0876237	2	60	0.730194	0.0443997	65456	55.173	0.0807127	0.447289	9366.78	12827.8	569.55	75820.8	11678	644310	6119.7	33913.8
002122	2122	2015	Zhejiang	C34	C34	C	0	0	0.186508	22.7455	0.339487	2.19722	0.034175	2	12	0.723737	0.0377356	74479	48.7574	0.0668513	0.465978	4809.94	6645.98	250.79	44222	5985	291813	2956.3	20606.5
002123	2123	2015	Liaoning	C38	C38	C	0	0	0.038091	22.7166	0.338397	2.19722	0.153545	2	3	0.474693	0.0153784	47511	47.6346	0.0752113	0.403944	2127.39	4481.61	68.92	20657.8	4338	206639	1553.7	8344.6
002124	2124	2015	Zhejiang	C13	C13	C	0	0	0.125244	21.3999	0.427913	2.19722	0.161847	2	13	0.723737	0.0377356	74479	48.7574	0.0668513	0.465978	4809.94	6645.98	250.79	44222	5985	291813	2956.3	20606.5
002125	2125	2015	Hunan	C26	C26	C	0	0	0.182191	21.691	0.596999	2.19722	0.309268	1	2	0.439091	0.0115663	43568	7.88314	0.0419899	0.439603	2515.43	5728.72	66.26	28811.7	6615	52147	1209.8	12665.7
002126	2126	2015	Zhejiang	C36	C36	C	0	0	0.017456	22.0905	0.436793	2.19722	0.0809151	2	9	0.723737	0.0377356	74479	48.7574	0.0668513	0.465978	4809.94	6645.98	250.79	44222	5985	291813	2956.3	20606.5
002127	2127	2015	Jiangsu	C28	C28	C	0	0	0.065037	21.0401	0.100113	2.19722	0.496969	2	0	0.828751	0.0383956	86618	94.0654	0.0683761	0.464297	8028.59	9687.58	371.96	71876	8315	782154	4914.6	33371.8
002128	2128	2015	Neimenggu	B06	B	B	0	0	0.355636	23.368	0.369467	2.19722	0.0842769	1	0	0.461909	0.00839886	53437	14.4025	0.0480529	0.403401	1964.48	4252.96	35.72	13062.7	2440	35142	627.7	5269.5
002129	2129	2015	Tianjin	C38	C38	C	0	0	0.089255	23.7717	0.510931	2.19722	0.224848	1	35	0.82513	0.0373784	75936	126.01	0.133674	0.412298	2667.11	3232.35	120.82	10889.2	1439	181328	1455.6	4489.6
002130	2130	2015	Guangdong	C39	C39	C	0	0	0.102651	22.0242	0.535474	2.19722	0.0701099	2	5	0.730194	0.0443997	65456	55.173	0.0807127	0.447289	9366.78	12827.8	569.55	75820.8	11678	644310	6119.7	33913.8
002131	2131	2015	Zhejiang	C34	C34	C	0	0	0.051648	22.8515	0.310755	2.19722	0.0917315	2	5	0.723737	0.0377356	74479	48.7574	0.0668513	0.465978	4809.94	6645.98	250.79	44222	5985	291813	2956.3	20606.5
002132	2132	2015	Henan	C33	C33	C	0	0	0.126901	21.7578	0.338064	2.19722	0.0594283	2	1	0.443579	0.0122438	38042	7.08277	0.0438282	0.465819	3016.05	6799.35	83.25	36798.2	9701	68710	1612.8	17141.3
002133	2133	2015	Zhejiang	K70	K	K	0	0	0.042536	22.8906	0.634225	2.19722	0.118081	2	0	0.723737	0.0377356	74479	48.7574	0.0668513	0.465978	4809.94	6645.98	250.79	44222	5985	291813	2956.3	20606.5
002134	2134	2015	Tianjin	C39	C39	C	0	0	0.110468	20.3922	0.272696	2.19722	0.133562	1	3	0.82513	0.0373784	75936	126.01	0.133674	0.412298	2667.11	3232.35	120.82	10889.2	1439	181328	1455.6	4489.6
002135	2135	2015	Zhejiang	E48	E	E	0	0	0.076914	22.9231	0.732663	2.19722	0.0966327	2	18	0.723737	0.0377356	74479	48.7574	0.0668513	0.465978	4809.94	6645.98	250.79	44222	5985	291813	2956.3	20606.5
002136	2136	2015	Anhui	C26	C26	C	0	0	0.101009	20.6729	0.511169	2.19722	0.0176875	1	1	0.468466	0.0282382	40211	17.7152	0.0512246	0.448927	2454.3	5239.01	147.94	24142.7	6011	106486	1236.7	10838.3
002137	2137	2015	Guangdong	C39	C39	C	0	0	0.199649	21.0107	0.316291	2.19722	0.0406896	2	1	0.730194	0.0443997	65456	55.173	0.0807127	0.447289	9366.78	12827.8	569.55	75820.8	11678	644310	6119.7	33913.8
002138	2138	2015	Guangdong	C39	C39	C	0	0	0.071935	21.8987	0.256511	2.19722	0.0622625	3	69	0.730194	0.0443997	65456	55.173	0.0807127	0.447289	9366.78	12827.8	569.55	75820.8	11678	644310	6119.7	33913.8
002139	2139	2015	Guangdong	C38	C38	C	0	0	0.055023	21.2111	0.403068	2.19722	0.281195	2	6	0.730194	0.0443997	65456	55.173	0.0807127	0.447289	9366.78	12827.8	569.55	75820.8	11678	644310	6119.7	33913.8
002140	2140	2015	Anhui	E48	E	E	0	0	0.350046	22.4713	0.653375	2.19722	0.267305	1	20	0.468466	0.0282382	40211	17.7152	0.0512246	0.448927	2454.3	5239.01	147.94	24142.7	6011	106486	1236.7	10838.3
002141	2141	2015	Guangdong	C38	C38	C	0	0	0.069133	20.1537	0.410424	2.19722	0.131981	2	2	0.730194	0.0443997	65456	55.173	0.0807127	0.447289	9366.78	12827.8	569.55	75820.8	11678	644310	6119.7	33913.8
002142	2142	2015	Zhejiang	J66	J	J	0	1	0.073362	27.1388	0.937056	2.19722	0	1	0	0.723737	0.0377356	74479	48.7574	0.0668513	0.465978	4809.94	6645.98	250.79	44222	5985	291813	2956.3	20606.5
002143	2143	2015	Sichuan	L72	L	L	0	0	0.447239	21.6905	0.319008	2.19722	0.102905	2	0	0.447541	0.0128963	37746	10.7868	0.0609327	0.427924	3355.44	7497.51	96.69	30829.1	8196	88409	1878.5	13192.5
002144	2144	2015	Zhejiang	C17	C17	C	0	0	0.050103	21.4514	0.176711	2.19722	0.0247414	2	0	0.723737	0.0377356	74479	48.7574	0.0668513	0.465978	4809.94	6645.98	250.79	44222	5985	291813	2956.3	20606.5
002145	2145	2015	Gansu	C26	C26	C	0	0	0.145584	22.29	0.507919	2.19722	0.13118	2	8	0.251448	0.0100902	26883	3.03488	0.0817117	0.368799	743.86	2958.31	29.85	6793.4	2523	7657	555.1	2505.4
002146	2146	2015	Hebei	K70	K	K	0	0	0.153314	25.3567	0.78599	2.19722	0.1329	2	0	0.470364	0.00807856	36466	10.0237	0.0550177	0.430731	2649.18	5632.19	45.5	26744.1	7345	73624	1471.4	11519.5
002147	2147	2015	Anhui	C34	C34	C	0	0	0.028802	20.9124	0.278171	2.19722	0.051314	0	10	0.468466	0.0282382	40211	17.7152	0.0512246	0.448927	2454.3	5239.01	147.94	24142.7	6011	106486	1236.7	10838.3
002148	2148	2015	Beijing	I65	I	I	0	0	0.039933	20.8287	0.0866136	2.19722	0.153832	2	5	0.823302	0.0501595	119422	174.115	0.167684	0.16977	4723.86	5737.7	287.8	26034.1	2188	380963	4365.5	4419.8
002149	2149	2015	Shanxi2	C32	C32	C	0	0	0.148275	21.7764	0.656657	2.19722	0.0855446	1	17	0.470732	0.0130894	47408	13.409	0.0647284	0.476383	2059.95	4376.06	57.28	18188.3	3846	51571	1177.3	8664.6
002150	2150	2015	Jiangsu	C33	C33	C	0	0	0.20971	20.6226	0.294559	2.19722	0.253949	2	0	0.828751	0.0383956	86618	94.0654	0.0683761	0.464297	8028.59	9687.58	371.96	71876	8315	782154	4914.6	33371.8
002151	2151	2015	Beijing	C39	C39	C	0	0	0.155633	22.0561	0.265822	2.19722	0.13044	2	26	0.823302	0.0501595	119422	174.115	0.167684	0.16977	4723.86	5737.7	287.8	26034.1	2188	380963	4365.5	4419.8
002152	2152	2015	Guangdong	C34	C34	C	0	0	0.231245	22.7645	0.381416	2.19722	0.323976	1	62	0.730194	0.0443997	65456	55.173	0.0807127	0.447289	9366.78	12827.8	569.55	75820.8	11678	644310	6119.7	33913.8
002153	2153	2015	Beijing	I65	I	I	0	0	0.319963	22.3866	0.115754	2.19722	0.38312	2	0	0.823302	0.0501595	119422	174.115	0.167684	0.16977	4723.86	5737.7	287.8	26034.1	2188	380963	4365.5	4419.8
002154	2154	2015	Zhejiang	C18	C18	C	0	0	0.01969	22.2348	0.383003	2.19722	0.0581019	2	0	0.723737	0.0377356	74479	48.7574	0.0668513	0.465978	4809.94	6645.98	250.79	44222	5985	291813	2956.3	20606.5
002155	2155	2015	Hunan	B09	B	B	0	0	0.180527	22.4715	0.404013	2.19722	0.0467086	1	3	0.439091	0.0115663	43568	7.88314	0.0419899	0.439603	2515.43	5728.72	66.26	28811.7	6615	52147	1209.8	12665.7
002156	2156	2015	Jiangsu	C39	C39	C	0	0	0.143319	22.5969	0.425611	2.19722	0.22082	2	61	0.828751	0.0383956	86618	94.0654	0.0683761	0.464297	8028.59	9687.58	371.96	71876	8315	782154	4914.6	33371.8
002157	2157	2015	Jiangxi	C13	C13	C	0	0	0.137774	23.0019	0.636224	2.19722	0.156417	2	12	0.490814	0.0169494	37995	16.1824	0.0505957	0.491319	2165.74	4412.55	74.79	17031.1	4485	72578	861.7	8367.7
002158	2158	2015	Shanghai	C34	C34	C	0	0	0.202045	21.547	0.192609	2.19722	0.41661	3	10	0.891455	0.0439065	112981	269.029	0.14699	0.302236	5519.5	6191.56	271.85	27821.6	2458	661273	4089.5	8408.7
002159	2159	2015	Hubei	N78	N	N	0	0	0.042158	21.529	0.463427	2.19722	0.0792631	2	0	0.490071	0.0256586	52566	15.2532	0.0518173	0.442557	3005.53	6132.84	157.36	30661.6	5850	89231	1588.8	13569.5
002160	2160	2015	Jiangsu	C32	C32	C	0	0	0.094982	22.2733	0.499312	2.19722	0.073444	2	3	0.828751	0.0383956	86618	94.0654	0.0683761	0.464297	8028.59	9687.58	371.96	71876	8315	782154	4914.6	33371.8
002161	2161	2015	Guangdong	C39	C39	C	0	0	0.06255	21.3549	0.143386	2.19722	0.1326	2	29	0.730194	0.0443997	65456	55.173	0.0807127	0.447289	9366.78	12827.8	569.55	75820.8	11678	644310	6119.7	33913.8
002162	2162	2015	Shanghai	C30	C30	C	0	0	0.252082	21.4858	0.619012	2.19722	0.0774799	3	4	0.891455	0.0439065	112981	269.029	0.14699	0.302236	5519.5	6191.56	271.85	27821.6	2458	661273	4089.5	8408.7
002163	2163	2015	Guangdong	E50	E	E	0	0	0.060753	22.6721	0.817106	2.19722	0.11772	1	34	0.730194	0.0443997	65456	55.173	0.0807127	0.447289	9366.78	12827.8	569.55	75820.8	11678	644310	6119.7	33913.8
002164	2164	2015	Zhejiang	C34	C34	C	0	0	0.102371	21.3251	0.407885	2.19722	0.0372244	2	1	0.723737	0.0377356	74479	48.7574	0.0668513	0.465978	4809.94	6645.98	250.79	44222	5985	291813	2956.3	20606.5
002165	2165	2015	Jiangsu	C26	C26	C	0	0	0.063431	21.3069	0.390035	2.19722	0.0730042	2	10	0.828751	0.0383956	86618	94.0654	0.0683761	0.464297	8028.59	9687.58	371.96	71876	8315	782154	4914.6	33371.8
002166	2166	2015	Guangxi	C27	C27	C	0	0	0.041863	21.4313	0.607898	2.19722	0.0964556	2	5	0.372686	0.0122076	31375	8.83995	0.0662865	0.358678	1515.16	4065.51	49.63	15030.2	4811	42529	996.3	5391
002167	2167	2015	Guangdong	C26	C26	C	0	0	0.038552	21.7201	0.629436	2.19722	0.0256218	1	0	0.730194	0.0443997	65456	55.173	0.0807127	0.447289	9366.78	12827.8	569.55	75820.8	11678	644310	6119.7	33913.8
002168	2168	2015	Guangdong	C38	C38	C	0	0	0.012349	21.0821	0.161355	2.19722	0.284031	2	1	0.730194	0.0443997	65456	55.173	0.0807127	0.447289	9366.78	12827.8	569.55	75820.8	11678	644310	6119.7	33913.8
002169	2169	2015	Guangdong	C38	C38	C	0	0	0.06011	21.842	0.580902	2.19722	0.117527	2	7	0.730194	0.0443997	65456	55.173	0.0807127	0.447289	9366.78	12827.8	569.55	75820.8	11678	644310	6119.7	33913.8
002170	2170	2015	Guangdong	C26	C26	C	0	0	0.086229	22.0843	0.506615	2.19722	0.127458	2	103	0.730194	0.0443997	65456	55.173	0.0807127	0.447289	9366.78	12827.8	569.55	75820.8	11678	644310	6119.7	33913.8
002171	2171	2015	Anhui	C32	C32	C	0	0	0.24793	21.766	0.397262	2.19722	0.167095	2	125	0.468466	0.0282382	40211	17.7152	0.0512246	0.448927	2454.3	5239.01	147.94	24142.7	6011	106486	1236.7	10838.3
002172	2172	2015	Jiangsu	C28	C28	C	0	0	0.270631	22.025	0.678906	2.19722	0.125441	2	1	0.828751	0.0383956	86618	94.0654	0.0683761	0.464297	8028.59	9687.58	371.96	71876	8315	782154	4914.6	33371.8
002173	2173	2015	Zhejiang	C41	C41	C	0	0	0.179544	20.7938	0.61478	2.19722	0.091846	2	2	0.723737	0.0377356	74479	48.7574	0.0668513	0.465978	4809.94	6645.98	250.79	44222	5985	291813	2956.3	20606.5
002174	2174	2015	Fujian	I64	I	I	0	0	0.143398	21.7965	0.25189	2.19722	0.068862	2	4	0.635809	0.0191424	68880	49.3758	0.0678422	0.503001	2544.24	4001.58	76.6	27307.5	3984	196713	1852.6	13735.7
002175	2175	2015	Guangxi	C40	C40	C	0	0	0.029138	21.4139	0.547272	2.19722	0.144236	2	1	0.372686	0.0122076	31375	8.83995	0.0662865	0.358678	1515.16	4065.51	49.63	15030.2	4811	42529	996.3	5391
002176	2176	2015	Jiangxi	C38	C38	C	0	0	0.041394	22.6379	0.560382	2.19722	0.0458873	2	2	0.490814	0.0169494	37995	16.1824	0.0505957	0.491319	2165.74	4412.55	74.79	17031.1	4485	72578	861.7	8367.7
002177	2177	2015	Guangdong	C35	C35	C	0	0	0.055858	21.5617	0.285063	2.19722	0.196023	2	21	0.730194	0.0443997	65456	55.173	0.0807127	0.447289	9366.78	12827.8	569.55	75820.8	11678	644310	6119.7	33913.8
002178	2178	2015	Shanghai	M74	M	M	0	0	0.067375	21.4727	0.401263	2.19722	0.237889	2	1	0.891455	0.0439065	112981	269.029	0.14699	0.302236	5519.5	6191.56	271.85	27821.6	2458	661273	4089.5	8408.7
002179	2179	2015	Henan	C39	C39	C	0	0	0.184115	22.7333	0.483099	2.19722	0.187081	1	211	0.443579	0.0122438	38042	7.08277	0.0438282	0.465819	3016.05	6799.35	83.25	36798.2	9701	68710	1612.8	17141.3
002180	2180	2015	Guangdong	C39	C39	C	0	0	0.481012	21.8609	0.375347	2.19722	0.461465	2	35	0.730194	0.0443997	65456	55.173	0.0807127	0.447289	9366.78	12827.8	569.55	75820.8	11678	644310	6119.7	33913.8
002181	2181	2015	Guangdong	L72	L	L	0	0	0.255337	22.198	0.174983	2.19722	0.123837	1	0	0.730194	0.0443997	65456	55.173	0.0807127	0.447289	9366.78	12827.8	569.55	75820.8	11678	644310	6119.7	33913.8
002182	2182	2015	Jiangsu	C32	C32	C	0	0	0.091766	21.7978	0.623715	2.19722	0.0661361	2	10	0.828751	0.0383956	86618	94.0654	0.0683761	0.464297	8028.59	9687.58	371.96	71876	8315	782154	4914.6	33371.8
002183	2183	2015	Guangdong	L72	L	L	0	0	0.133037	24.2141	0.798286	2.19722	0.274161	2	1	0.730194	0.0443997	65456	55.173	0.0807127	0.447289	9366.78	12827.8	569.55	75820.8	11678	644310	6119.7	33913.8
002184	2184	2015	Shanghai	C38	C38	C	0	0	0.10769	21.3855	0.517863	2.19722	0.0933653	2	7	0.891455	0.0439065	112981	269.029	0.14699	0.302236	5519.5	6191.56	271.85	27821.6	2458	661273	4089.5	8408.7
002185	2185	2015	Gansu	C39	C39	C	0	0	0.077756	22.6789	0.252166	2.19722	0.300252	2	44	0.251448	0.0100902	26883	3.03488	0.0817117	0.368799	743.86	2958.31	29.85	6793.4	2523	7657	555.1	2505.4
002186	2186	2015	Beijing	H62	H	H	0	0	0.187451	21.344	0.211021	2.19722	0.419475	1	0	0.823302	0.0501595	119422	174.115	0.167684	0.16977	4723.86	5737.7	287.8	26034.1	2188	380963	4365.5	4419.8
002187	2187	2015	Guangdong	F52	F	F	0	0	0.285732	22.252	0.453592	2.19722	0.431687	1	0	0.730194	0.0443997	65456	55.173	0.0807127	0.447289	9366.78	12827.8	569.55	75820.8	11678	644310	6119.7	33913.8
002188	2188	2015	Zhejiang	C39	C39	C	0	0	0.058731	21.5262	0.104674	2.19722	0.0879256	2	2	0.723737	0.0377356	74479	48.7574	0.0668513	0.465978	4809.94	6645.98	250.79	44222	5985	291813	2956.3	20606.5
002189	2189	2015	Henan	C39	C39	C	0	0	0.156069	20.5618	0.320136	2.19722	0.180965	1	3	0.443579	0.0122438	38042	7.08277	0.0438282	0.465819	3016.05	6799.35	83.25	36798.2	9701	68710	1612.8	17141.3
002190	2190	2015	Sichuan	C35	C35	C	0	0	0.26413	22.2699	0.403575	2.19722	0.220688	1	40	0.447541	0.0128963	37746	10.7868	0.0609327	0.427924	3355.44	7497.51	96.69	30829.1	8196	88409	1878.5	13192.5
002191	2191	2015	Guangdong	C23	C23	C	0	0	0.108977	22.4032	0.185106	2.19722	0.106424	2	47	0.730194	0.0443997	65456	55.173	0.0807127	0.447289	9366.78	12827.8	569.55	75820.8	11678	644310	6119.7	33913.8
002192	2192	2015	Guangdong	C26	C26	C	1	0	0.0679	20.6504	0.176714	2.19722	0	2	7	0.730194	0.0443997	65456	55.173	0.0807127	0.447289	9366.78	12827.8	569.55	75820.8	11678	644310	6119.7	33913.8
002193	2193	2015	Shandong	C17	C17	C	0	0	0.110318	21.3737	0.642223	2.19722	0.207105	2	1	0.670221	0.0192788	57090	22.2313	0.0514752	0.441868	5529.33	8250.01	159.05	56159.1	9866	219334	2890.8	24814.9
002194	2194	2015	Hubei	C39	C39	C	0	0	0.179906	21.6381	0.181807	2.19722	0.177771	2	10	0.490071	0.0256586	52566	15.2532	0.0518173	0.442557	3005.53	6132.84	157.36	30661.6	5850	89231	1588.8	13569.5
002195	2195	2015	Shanghai	I65	I	I	0	0	0.0744	22.2964	0.0778476	2.19722	0.224962	2	7	0.891455	0.0439065	112981	269.029	0.14699	0.302236	5519.5	6191.56	271.85	27821.6	2458	661273	4089.5	8408.7
002196	2196	2015	Zhejiang	C35	C35	C	0	0	0.056524	21.7388	0.187528	2.19722	0.0892663	2	2	0.723737	0.0377356	74479	48.7574	0.0668513	0.465978	4809.94	6645.98	250.79	44222	5985	291813	2956.3	20606.5
002197	2197	2015	Guangdong	C34	C34	C	0	0	0.070757	21.8025	0.577133	2.19722	0.171476	2	6	0.730194	0.0443997	65456	55.173	0.0807127	0.447289	9366.78	12827.8	569.55	75820.8	11678	644310	6119.7	33913.8
002198	2198	2015	Guangdong	C27	C27	C	0	0	0.031668	20.7701	0.112879	2.19722	0.0440997	2	0	0.730194	0.0443997	65456	55.173	0.0807127	0.447289	9366.78	12827.8	569.55	75820.8	11678	644310	6119.7	33913.8
002199	2199	2015	Zhejiang	C39	C39	C	0	0	0.048713	21.0483	0.663167	2.19722	0.0271218	2	6	0.723737	0.0377356	74479	48.7574	0.0668513	0.465978	4809.94	6645.98	250.79	44222	5985	291813	2956.3	20606.5
002200	2200	2015	Yunnan	A02	A	A	0	0	0.05927	21.7827	0.679151	2.19722	0.102083	1	0	0.383655	0.0103038	32973	7.01694	0.0651752	0.357565	1808.1	4712.83	48.56	15358.6	4663	32720	1001	5491.7
002201	2201	2015	Jiangsu	C30	C30	C	0	0	0.222038	21.4829	0.587795	2.19722	0.0196663	2	8	0.828751	0.0383956	86618	94.0654	0.0683761	0.464297	8028.59	9687.58	371.96	71876	8315	782154	4914.6	33371.8
002202	2202	2015	Xinjiang	C34	C34	C	0	0	0.071051	24.6855	0.669207	2.19722	0.119956	0	228	0.349789	0.0109439	40534	3.57149	0.0745676	0.361011	1330.9	3804.87	41.64	9545.7	2385	8518	711.8	3446.1
002203	2203	2015	Zhejiang	C32	C32	C	0	0	0.283727	22.9446	0.551686	2.07944	0.142284	2	5	0.723737	0.0377356	74479	48.7574	0.0668513	0.465978	4809.94	6645.98	250.79	44222	5985	291813	2956.3	20606.5
002204	2204	2015	Liaoning	C35	C35	C	0	0	0.381214	23.564	0.618717	2.07944	0.0810676	1	30	0.474693	0.0153784	47511	47.6346	0.0752113	0.403944	2127.39	4481.61	68.92	20657.8	4338	206639	1553.7	8344.6
002205	2205	2015	Xinjiang	C30	C30	C	0	0	0.095286	21.2405	0.428097	2.07944	0.20421	1	0	0.349789	0.0109439	40534	3.57149	0.0745676	0.361011	1330.9	3804.87	41.64	9545.7	2385	8518	711.8	3446.1
002206	2206	2015	Zhejiang	C28	C28	C	0	0	0.094266	22.0147	0.415804	2.07944	0.190289	2	3	0.723737	0.0377356	74479	48.7574	0.0668513	0.465978	4809.94	6645.98	250.79	44222	5985	291813	2956.3	20606.5
002207	2207	2015	Xinjiang	B11	B	B	0	0	0.033734	20.7117	0.559075	2.07944	0.151872	2	0	0.349789	0.0109439	40534	3.57149	0.0745676	0.361011	1330.9	3804.87	41.64	9545.7	2385	8518	711.8	3446.1
002208	2208	2015	Anhui	K70	K	K	0	0	0.33618	22.625	0.753749	2.07944	0.161135	1	0	0.468466	0.0282382	40211	17.7152	0.0512246	0.448927	2454.3	5239.01	147.94	24142.7	6011	106486	1236.7	10838.3
002209	2209	2015	Guangdong	C35	C35	C	0	0	0.114193	21.1991	0.588995	2.07944	0.158005	2	56	0.730194	0.0443997	65456	55.173	0.0807127	0.447289	9366.78	12827.8	569.55	75820.8	11678	644310	6119.7	33913.8
002210	2210	2015	Guangdong	L72	L	L	0	0	0.286562	23.7897	0.848495	2.07944	0.530568	2	0	0.730194	0.0443997	65456	55.173	0.0807127	0.447289	9366.78	12827.8	569.55	75820.8	11678	644310	6119.7	33913.8
002211	2211	2015	Jiangsu	C26	C26	C	0	0	0.147105	20.7566	0.233539	2.07944	0.0218071	2	5	0.828751	0.0383956	86618	94.0654	0.0683761	0.464297	8028.59	9687.58	371.96	71876	8315	782154	4914.6	33371.8
002212	2212	2015	Guangdong	C38	C38	C	0	0	0.298765	21.8724	0.430142	2.07944	0.114112	2	4	0.730194	0.0443997	65456	55.173	0.0807127	0.447289	9366.78	12827.8	569.55	75820.8	11678	644310	6119.7	33913.8
002213	2213	2015	Guangdong	C36	C36	C	0	0	0.048632	19.903	0.205242	2.07944	0.222235	0	1	0.730194	0.0443997	65456	55.173	0.0807127	0.447289	9366.78	12827.8	569.55	75820.8	11678	644310	6119.7	33913.8
002214	2214	2015	Zhejiang	C39	C39	C	0	0	0.087744	21.073	0.325937	2.07944	0.144681	2	0	0.723737	0.0377356	74479	48.7574	0.0668513	0.465978	4809.94	6645.98	250.79	44222	5985	291813	2956.3	20606.5
002215	2215	2015	Guangdong	C26	C26	C	0	0	0.110938	21.8472	0.425231	2.07944	0.205933	2	39	0.730194	0.0443997	65456	55.173	0.0807127	0.447289	9366.78	12827.8	569.55	75820.8	11678	644310	6119.7	33913.8
002216	2216	2015	Henan	C14	C14	C	0	0	0.046515	22.0691	0.509265	2.07944	0.15725	2	15	0.443579	0.0122438	38042	7.08277	0.0438282	0.465819	3016.05	6799.35	83.25	36798.2	9701	68710	1612.8	17141.3
002217	2217	2015	Shandong	C39	C39	C	0	0	0.067546	22.9375	0.395618	2.07944	0.0944123	2	26	0.670221	0.0192788	57090	22.2313	0.0514752	0.441868	5529.33	8250.01	159.05	56159.1	9866	219334	2890.8	24814.9
002218	2218	2015	Guangdong	C38	C38	C	0	0	0.120287	22.1698	0.38627	2.07944	0.0505931	2	3	0.730194	0.0443997	65456	55.173	0.0807127	0.447289	9366.78	12827.8	569.55	75820.8	11678	644310	6119.7	33913.8
002219	2219	2015	Gansu	C27	C27	C	0	0	0.182658	22.2878	0.20447	2.07944	0.212393	2	3	0.251448	0.0100902	26883	3.03488	0.0817117	0.368799	743.86	2958.31	29.85	6793.4	2523	7657	555.1	2505.4
002220	2220	2015	Liaoning	C13	C13	C	0	0	0.151244	22.2427	0.582903	2.07944	0.0807461	2	0	0.474693	0.0153784	47511	47.6346	0.0752113	0.403944	2127.39	4481.61	68.92	20657.8	4338	206639	1553.7	8344.6
002221	2221	2015	Jiangsu	F51	F	F	0	0	0.079684	23.4244	0.78249	2.07944	0.224351	2	0	0.828751	0.0383956	86618	94.0654	0.0683761	0.464297	8028.59	9687.58	371.96	71876	8315	782154	4914.6	33371.8
002222	2222	2015	Fujian	C39	C39	C	0	0	0.07294	20.3582	0.0954756	2.07944	0.137061	1	12	0.635809	0.0191424	68880	49.3758	0.0678422	0.503001	2544.24	4001.58	76.6	27307.5	3984	196713	1852.6	13735.7
002223	2223	2015	Jiangsu	C35	C35	C	0	0	0.11863	21.7969	0.271255	2.07944	0.157684	2	5	0.828751	0.0383956	86618	94.0654	0.0683761	0.464297	8028.59	9687.58	371.96	71876	8315	782154	4914.6	33371.8
002224	2224	2015	Zhejiang	C29	C29	C	0	0	0.124377	21.1809	0.078856	2.07944	0.5444	2	3	0.723737	0.0377356	74479	48.7574	0.0668513	0.465978	4809.94	6645.98	250.79	44222	5985	291813	2956.3	20606.5
002225	2225	2015	Henan	C30	C30	C	0	0	0.052616	22.3632	0.488975	2.07944	0.024222	2	9	0.443579	0.0122438	38042	7.08277	0.0438282	0.465819	3016.05	6799.35	83.25	36798.2	9701	68710	1612.8	17141.3
002226	2226	2015	Anhui	C26	C26	C	0	0	0.133816	22.257	0.221288	2.07944	0.0698669	2	23	0.468466	0.0282382	40211	17.7152	0.0512246	0.448927	2454.3	5239.01	147.94	24142.7	6011	106486	1236.7	10838.3
002227	2227	2015	Guangdong	C38	C38	C	0	0	0.34852	20.7327	0.229261	2.07944	0.169735	3	12	0.730194	0.0443997	65456	55.173	0.0807127	0.447289	9366.78	12827.8	569.55	75820.8	11678	644310	6119.7	33913.8
002228	2228	2015	Fujian	C22	C22	C	0	0	0.160673	21.8163	0.460042	2.07944	0.107604	2	3	0.635809	0.0191424	68880	49.3758	0.0678422	0.503001	2544.24	4001.58	76.6	27307.5	3984	196713	1852.6	13735.7
002229	2229	2015	Fujian	C23	C23	C	0	0	0.04446	21.438	0.48782	2.07944	0.250617	2	4	0.635809	0.0191424	68880	49.3758	0.0678422	0.503001	2544.24	4001.58	76.6	27307.5	3984	196713	1852.6	13735.7
002230	2230	2015	Anhui	I65	I	I	0	0	0.028489	22.8503	0.222538	2.07944	0.315213	1,2	96	0.468466	0.0282382	40211	17.7152	0.0512246	0.448927	2454.3	5239.01	147.94	24142.7	6011	106486	1236.7	10838.3
002231	2231	2015	Liaoning	C39	C39	C	0	0	0.099545	20.5601	0.220653	2.07944	0.15653	2	4	0.474693	0.0153784	47511	47.6346	0.0752113	0.403944	2127.39	4481.61	68.92	20657.8	4338	206639	1553.7	8344.6
002232	2232	2015	Jilin	I65	I	I	0	0	0.242119	21.2431	0.356432	2.07944	0.426469	1	0	0.38213	0.0128656	38679	13.4826	0.0672151	0.377628	1229.35	3217.1	41.39	10162.9	2613	35230	683.1	3837.8
002233	2233	2015	Guangdong	C30	C30	C	0	0	0.110811	22.5208	0.274122	2.07944	0.0596787	2	7	0.730194	0.0443997	65456	55.173	0.0807127	0.447289	9366.78	12827.8	569.55	75820.8	11678	644310	6119.7	33913.8
002234	2234	2015	Shandong	A03	A	A	0	0	0.147996	21.3161	0.515403	2.07944	0.129341	2	2	0.670221	0.0192788	57090	22.2313	0.0514752	0.441868	5529.33	8250.01	159.05	56159.1	9866	219334	2890.8	24814.9
002235	2235	2015	Fujian	C22	C22	C	0	0	0.083414	20.2886	0.394491	2.07944	0.18826	2	0	0.635809	0.0191424	68880	49.3758	0.0678422	0.503001	2544.24	4001.58	76.6	27307.5	3984	196713	1852.6	13735.7
002236	2236	2015	Zhejiang	C39	C39	C	0	0	0.176657	23.1659	0.429182	2.07944	0.152631	2	93	0.723737	0.0377356	74479	48.7574	0.0668513	0.465978	4809.94	6645.98	250.79	44222	5985	291813	2956.3	20606.5
002237	2237	2015	Shandong	C32	C32	C	0	0	0.134669	23.1904	0.688583	2.07944	0.12523	2	12	0.670221	0.0192788	57090	22.2313	0.0514752	0.441868	5529.33	8250.01	159.05	56159.1	9866	219334	2890.8	24814.9
002238	2238	2015	Guangdong	I63	I	I	0	0	0.344234	21.9987	0.269948	2.07944	0.455709	1	0	0.730194	0.0443997	65456	55.173	0.0807127	0.447289	9366.78	12827.8	569.55	75820.8	11678	644310	6119.7	33913.8
002239	2239	2015	Jiangsu	C18	C18	C	0	0	0.08259	22.6246	0.426269	2.07944	0.0890771	2	5	0.828751	0.0383956	86618	94.0654	0.0683761	0.464297	8028.59	9687.58	371.96	71876	8315	782154	4914.6	33371.8
002240	2240	2015	Guangdong	C20	C20	C	0	0	0.09144	21.5996	0.417177	2.07944	0.0582559	2	0	0.730194	0.0443997	65456	55.173	0.0807127	0.447289	9366.78	12827.8	569.55	75820.8	11678	644310	6119.7	33913.8
002241	2241	2015	Shandong	C39	C39	C	0	0	0.097826	23.6807	0.506598	2.07944	0.227492	2	529	0.670221	0.0192788	57090	22.2313	0.0514752	0.441868	5529.33	8250.01	159.05	56159.1	9866	219334	2890.8	24814.9
002242	2242	2015	Shandong	C38	C38	C	0	0	0.264028	22.4966	0.429839	2.07944	0.194904	2	97	0.670221	0.0192788	57090	22.2313	0.0514752	0.441868	5529.33	8250.01	159.05	56159.1	9866	219334	2890.8	24814.9
002243	2243	2015	Guangdong	C29	C29	C	0	0	0.269467	21.2867	0.149834	2.07944	0.0484832	1	4	0.730194	0.0443997	65456	55.173	0.0807127	0.447289	9366.78	12827.8	569.55	75820.8	11678	644310	6119.7	33913.8
002244	2244	2015	Zhejiang	K70	K	K	0	0	0.230632	24.4664	0.741054	2.07944	0.0846609	2	0	0.723737	0.0377356	74479	48.7574	0.0668513	0.465978	4809.94	6645.98	250.79	44222	5985	291813	2956.3	20606.5
002245	2245	2015	Jiangsu	G58	G	G	0	0	0.121214	21.6347	0.230669	2.07944	0.0667548	2	71	0.828751	0.0383956	86618	94.0654	0.0683761	0.464297	8028.59	9687.58	371.96	71876	8315	782154	4914.6	33371.8
002246	2246	2015	Sichuan	C26	C26	C	0	0	0.064698	21.1877	0.246862	2.07944	0.0698275	1	18	0.447541	0.0128963	37746	10.7868	0.0609327	0.427924	3355.44	7497.51	96.69	30829.1	8196	88409	1878.5	13192.5
002247	2247	2015	Zhejiang	C41	C41	C	0	0	0.047063	21.0113	0.190341	2.07944	0.0659003	2	14	0.723737	0.0377356	74479	48.7574	0.0668513	0.465978	4809.94	6645.98	250.79	44222	5985	291813	2956.3	20606.5
002248	2248	2015	Shandong	C34	C34	C	0	0	0.052917	21.4936	0.561916	2.07944	0.0588428	2	5	0.670221	0.0192788	57090	22.2313	0.0514752	0.441868	5529.33	8250.01	159.05	56159.1	9866	219334	2890.8	24814.9
002249	2249	2015	Guangdong	C38	C38	C	0	0	0.213191	22.7522	0.49405	2.07944	0.184996	2	26	0.730194	0.0443997	65456	55.173	0.0807127	0.447289	9366.78	12827.8	569.55	75820.8	11678	644310	6119.7	33913.8
002250	2250	2015	Zhejiang	C26	C26	C	0	0	0.095457	22.571	0.340985	2.07944	0.0985048	2	8	0.723737	0.0377356	74479	48.7574	0.0668513	0.465978	4809.94	6645.98	250.79	44222	5985	291813	2956.3	20606.5
002251	2251	2015	Hunan	F52	F	F	0	0	0.17596	23.2312	0.592982	2.07944	0.0947453	2	0	0.439091	0.0115663	43568	7.88314	0.0419899	0.439603	2515.43	5728.72	66.26	28811.7	6615	52147	1209.8	12665.7
002252	2252	2015	Shanghai	C27	C27	C	0	0	0.201547	23.1705	0.0730045	2.07944	0.166046	2,3	5	0.891455	0.0439065	112981	269.029	0.14699	0.302236	5519.5	6191.56	271.85	27821.6	2458	661273	4089.5	8408.7
002253	2253	2015	Sichuan	I65	I	I	0	0	0.020045	21.1977	0.181705	2.07944	0.307698	2	18	0.447541	0.0128963	37746	10.7868	0.0609327	0.427924	3355.44	7497.51	96.69	30829.1	8196	88409	1878.5	13192.5
002254	2254	2015	Shandong	C28	C28	C	0	0	0.132678	21.6624	0.176163	2.07944	0.0689564	1	8	0.670221	0.0192788	57090	22.2313	0.0514752	0.441868	5529.33	8250.01	159.05	56159.1	9866	219334	2890.8	24814.9
002255	2255	2015	Jiangsu	C34	C34	C	0	0	0.051089	22.0214	0.358462	2.07944	0.0784576	2	19	0.828751	0.0383956	86618	94.0654	0.0683761	0.464297	8028.59	9687.58	371.96	71876	8315	782154	4914.6	33371.8
002256	2256	2015	Guangdong	C26	C26	C	0	0	0.152878	21.3452	0.677622	2.07944	0.143709	2	3	0.730194	0.0443997	65456	55.173	0.0807127	0.447289	9366.78	12827.8	569.55	75820.8	11678	644310	6119.7	33913.8
002258	2258	2015	Sichuan	C26	C26	C	0	0	0.150896	21.662	0.393174	2.07944	0.0642567	1	49	0.447541	0.0128963	37746	10.7868	0.0609327	0.427924	3355.44	7497.51	96.69	30829.1	8196	88409	1878.5	13192.5
002259	2259	2015	Sichuan	C20	C20	C	0	0	0.088639	21.8804	0.616891	2.07944	0.258464	2	1	0.447541	0.0128963	37746	10.7868	0.0609327	0.427924	3355.44	7497.51	96.69	30829.1	8196	88409	1878.5	13192.5
002260	2260	2015	Guangdong	C38	C38	C	0	0	0.06402	20.5741	0.616076	2.07944	0.24918	2	4	0.730194	0.0443997	65456	55.173	0.0807127	0.447289	9366.78	12827.8	569.55	75820.8	11678	644310	6119.7	33913.8
002261	2261	2015	Hunan	I65	I	I	0	0	0.056356	22.1873	0.175296	2.07944	0.144449	2	13	0.439091	0.0115663	43568	7.88314	0.0419899	0.439603	2515.43	5728.72	66.26	28811.7	6615	52147	1209.8	12665.7
002262	2262	2015	Jiangsu	C27	C27	C	0	0	0.168108	21.6597	0.283663	2.07944	0.291988	2	11	0.828751	0.0383956	86618	94.0654	0.0683761	0.464297	8028.59	9687.58	371.96	71876	8315	782154	4914.6	33371.8
002263	2263	2015	Zhejiang	C29	C29	C	0	0	0.085189	22.1618	0.285456	2.07944	0.1175	2	3	0.723737	0.0377356	74479	48.7574	0.0668513	0.465978	4809.94	6645.98	250.79	44222	5985	291813	2956.3	20606.5
002264	2264	2015	Fujian	F52	F	F	0	0	0.204688	21.9807	0.823108	2.07944	0.0845385	2	0	0.635809	0.0191424	68880	49.3758	0.0678422	0.503001	2544.24	4001.58	76.6	27307.5	3984	196713	1852.6	13735.7
002265	2265	2015	Yunnan	C36	C36	C	0	0	0.264342	20.4625	0.365465	2.07944	0.0398484	1	0	0.383655	0.0103038	32973	7.01694	0.0651752	0.357565	1808.1	4712.83	48.56	15358.6	4663	32720	1001	5491.7
002266	2266	2015	Zhejiang	C34	C34	C	0	0	0.041993	22.3743	0.397482	2.07944	0.0616109	2	5	0.723737	0.0377356	74479	48.7574	0.0668513	0.465978	4809.94	6645.98	250.79	44222	5985	291813	2956.3	20606.5
002267	2267	2015	Shanxi2	D45	D	D	0	0	0.310846	23.0359	0.494487	2.07944	0.103795	1	0	0.470732	0.0130894	47408	13.409	0.0647284	0.476383	2059.95	4376.06	57.28	18188.3	3846	51571	1177.3	8664.6
002268	2268	2015	Sichuan	I65	I	I	0	0	0.199939	21.6879	0.451566	2.07944	0.215188	1	51	0.447541	0.0128963	37746	10.7868	0.0609327	0.427924	3355.44	7497.51	96.69	30829.1	8196	88409	1878.5	13192.5
002269	2269	2015	Shanghai	C18	C18	C	0	0	0.264449	22.6627	0.553672	2.07944	0.171685	2	0	0.891455	0.0439065	112981	269.029	0.14699	0.302236	5519.5	6191.56	271.85	27821.6	2458	661273	4089.5	8408.7
002270	2270	2015	Shandong	C34	C34	C	0	0	0.144437	21.4325	0.173641	2.07944	0.29522	2	3	0.670221	0.0192788	57090	22.2313	0.0514752	0.441868	5529.33	8250.01	159.05	56159.1	9866	219334	2890.8	24814.9
002271	2271	2015	Beijing	C30	C30	C	0	0	0.103135	22.5289	0.331297	2.07944	0.102598	2	81	0.823302	0.0501595	119422	174.115	0.167684	0.16977	4723.86	5737.7	287.8	26034.1	2188	380963	4365.5	4419.8
002272	2272	2015	Sichuan	C34	C34	C	0	0	0.053791	21.2761	0.336598	2.07944	0.117525	2	3	0.447541	0.0128963	37746	10.7868	0.0609327	0.427924	3355.44	7497.51	96.69	30829.1	8196	88409	1878.5	13192.5
002273	2273	2015	Zhejiang	C39	C39	C	0	0	0.054008	21.8501	0.120511	2.07944	0.126997	2	9	0.723737	0.0377356	74479	48.7574	0.0668513	0.465978	4809.94	6645.98	250.79	44222	5985	291813	2956.3	20606.5
002274	2274	2015	Jiangsu	C26	C26	C	0	0	0.129265	22.5566	0.556839	2.07944	0.0844924	2	1	0.828751	0.0383956	86618	94.0654	0.0683761	0.464297	8028.59	9687.58	371.96	71876	8315	782154	4914.6	33371.8
002275	2275	2015	Guangxi	C27	C27	C	0	0	0.38211	21.7384	0.150954	1.94591	0.256146	2	2	0.372686	0.0122076	31375	8.83995	0.0662865	0.358678	1515.16	4065.51	49.63	15030.2	4811	42529	996.3	5391
002276	2276	2015	Zhejiang	C38	C38	C	0	0	0.200639	22.3414	0.391922	1.94591	0.146272	2	16	0.723737	0.0377356	74479	48.7574	0.0668513	0.465978	4809.94	6645.98	250.79	44222	5985	291813	2956.3	20606.5
002277	2277	2015	Hunan	F52	F	F	0	0	0.13459	23.0772	0.641219	1.94591	0.106167	2	0	0.439091	0.0115663	43568	7.88314	0.0419899	0.439603	2515.43	5728.72	66.26	28811.7	6615	52147	1209.8	12665.7
002278	2278	2015	Shanghai	C35	C35	C	0	0	0.038926	21.2815	0.296973	1.94591	0.11136	2	2	0.891455	0.0439065	112981	269.029	0.14699	0.302236	5519.5	6191.56	271.85	27821.6	2458	661273	4089.5	8408.7
002279	2279	2015	Beijing	I65	I	I	0	0	0.096822	21.6385	0.208216	1.94591	0.340276	2	7	0.823302	0.0501595	119422	174.115	0.167684	0.16977	4723.86	5737.7	287.8	26034.1	2188	380963	4365.5	4419.8
002280	2280	2015	Zhejiang	I65	I	I	0	0	0.118635	21.3426	0.3786	1.94591	0.32048	2	24	0.723737	0.0377356	74479	48.7574	0.0668513	0.465978	4809.94	6645.98	250.79	44222	5985	291813	2956.3	20606.5
002281	2281	2015	Hubei	C39	C39	C	0	0	0.210923	22.162	0.370404	1.94591	0.134649	1	83	0.490071	0.0256586	52566	15.2532	0.0518173	0.442557	3005.53	6132.84	157.36	30661.6	5850	89231	1588.8	13569.5
002282	2282	2015	Hebei	C34	C34	C	0	0	0.06221	20.7586	0.245289	1.94591	0.143695	2	3	0.470364	0.00807856	36466	10.0237	0.0550177	0.430731	2649.18	5632.19	45.5	26744.1	7345	73624	1471.4	11519.5
002283	2283	2015	Shandong	C36	C36	C	0	0	0.156315	22.289	0.285025	1.94591	0.0485073	2	30	0.670221	0.0192788	57090	22.2313	0.0514752	0.441868	5529.33	8250.01	159.05	56159.1	9866	219334	2890.8	24814.9
002284	2284	2015	Zhejiang	C36	C36	C	0	0	0.157926	22.1707	0.382164	1.94591	0.133765	2	4	0.723737	0.0377356	74479	48.7574	0.0668513	0.465978	4809.94	6645.98	250.79	44222	5985	291813	2956.3	20606.5
002285	2285	2015	Guangdong	K70	K	K	0	0	0.174338	22.7245	0.507417	1.94591	0.395531	2	0	0.730194	0.0443997	65456	55.173	0.0807127	0.447289	9366.78	12827.8	569.55	75820.8	11678	644310	6119.7	33913.8
002286	2286	2015	Shandong	C13	C13	C	0	0	0.076911	21.3722	0.227554	1.94591	0.143362	2	14	0.670221	0.0192788	57090	22.2313	0.0514752	0.441868	5529.33	8250.01	159.05	56159.1	9866	219334	2890.8	24814.9
002287	2287	2015	Xizang	C27	C27	C	0	0	0.521091	21.4509	0.202427	1.94591	0.170249	2	0	0.0992645	0.00391615	32477	6.05152	0.0620534	0.321361	137.13	1381.46	5.41	1063.6	330	1997	66	341.8
002288	2288	2015	Guangdong	C39	C39	C	0	0	0.078912	21.6039	0.35803	1.94591	0.145766	2	4	0.730194	0.0443997	65456	55.173	0.0807127	0.447289	9366.78	12827.8	569.55	75820.8	11678	644310	6119.7	33913.8
002289	2289	2015	Guangdong	C39	C39	C	0	0	0.027337	21.8896	0.819794	1.94591	0.140415	2	3	0.730194	0.0443997	65456	55.173	0.0807127	0.447289	9366.78	12827.8	569.55	75820.8	11678	644310	6119.7	33913.8
002290	2290	2015	Jiangsu	C38	C38	C	0	0	0.110002	21.0125	0.373743	1.94591	0.148249	2	12	0.828751	0.0383956	86618	94.0654	0.0683761	0.464297	8028.59	9687.58	371.96	71876	8315	782154	4914.6	33371.8
002291	2291	2015	Guangdong	C18	C18	C	0	0	0.194723	21.831	0.398014	1.94591	0.0839154	3	1	0.730194	0.0443997	65456	55.173	0.0807127	0.447289	9366.78	12827.8	569.55	75820.8	11678	644310	6119.7	33913.8
002292	2292	2015	Guangdong	C24	C24	C	0	0	0.255873	22.2938	0.358148	1.94591	0.0854817	2	0	0.730194	0.0443997	65456	55.173	0.0807127	0.447289	9366.78	12827.8	569.55	75820.8	11678	644310	6119.7	33913.8
002293	2293	2015	Jiangsu	C17	C17	C	0	0	0.068608	21.9717	0.237999	1.94591	0.16919	2	5	0.828751	0.0383956	86618	94.0654	0.0683761	0.464297	8028.59	9687.58	371.96	71876	8315	782154	4914.6	33371.8
002294	2294	2015	Guangdong	C27	C27	C	0	0	0.459779	22.4072	0.128321	1.94591	0.186644	2	20	0.730194	0.0443997	65456	55.173	0.0807127	0.447289	9366.78	12827.8	569.55	75820.8	11678	644310	6119.7	33913.8
002295	2295	2015	Guangdong	C32	C32	C	0	0	0.06684	20.9508	0.160301	1.94591	0.118521	2	0	0.730194	0.0443997	65456	55.173	0.0807127	0.447289	9366.78	12827.8	569.55	75820.8	11678	644310	6119.7	33913.8
002296	2296	2015	Henan	C39	C39	C	0	0	0.026697	21.4855	0.322661	1.94591	0.382211	2	13	0.443579	0.0122438	38042	7.08277	0.0438282	0.465819	3016.05	6799.35	83.25	36798.2	9701	68710	1612.8	17141.3
002297	2297	2015	Hunan	C30	C30	C	0	0	0.047437	21.2829	0.402616	1.94591	0.19188	1	1	0.439091	0.0115663	43568	7.88314	0.0419899	0.439603	2515.43	5728.72	66.26	28811.7	6615	52147	1209.8	12665.7
002298	2298	2015	Anhui	C38	C38	C	0	0	0.072233	22.3516	0.38898	1.94591	0.0885457	2	51	0.468466	0.0282382	40211	17.7152	0.0512246	0.448927	2454.3	5239.01	147.94	24142.7	6011	106486	1236.7	10838.3
002299	2299	2015	Fujian	A03	A	A	0	0	0.214026	23.1176	0.490957	1.94591	0.0472293	2	1	0.635809	0.0191424	68880	49.3758	0.0678422	0.503001	2544.24	4001.58	76.6	27307.5	3984	196713	1852.6	13735.7
002300	2300	2015	Fujian	C38	C38	C	0	0	0.118442	21.8379	0.564371	1.94591	0.110132	3	1	0.635809	0.0191424	68880	49.3758	0.0678422	0.503001	2544.24	4001.58	76.6	27307.5	3984	196713	1852.6	13735.7
002301	2301	2015	Guangdong	C24	C24	C	0	0	0.251053	21.6167	0.531198	1.94591	0.193561	2	2	0.730194	0.0443997	65456	55.173	0.0807127	0.447289	9366.78	12827.8	569.55	75820.8	11678	644310	6119.7	33913.8
002302	2302	2015	Xinjiang	C30	C30	C	0	0	0.178307	23.2535	0.651992	1.94591	0.18089	1	21	0.349789	0.0109439	40534	3.57149	0.0745676	0.361011	1330.9	3804.87	41.64	9545.7	2385	8518	711.8	3446.1
002303	2303	2015	Guangdong	C22	C22	C	0	0	0.223092	21.8947	0.238781	1.94591	0.25532	2	15	0.730194	0.0443997	65456	55.173	0.0807127	0.447289	9366.78	12827.8	569.55	75820.8	11678	644310	6119.7	33913.8
002304	2304	2015	Jiangsu	C15	C15	C	0	0	0.151167	24.2455	0.322467	1.94591	0.139036	1	6	0.828751	0.0383956	86618	94.0654	0.0683761	0.464297	8028.59	9687.58	371.96	71876	8315	782154	4914.6	33371.8
002305	2305	2015	Hubei	K70	K	K	0	0	0.144955	23.6723	0.83267	1.94591	0.129962	1	0	0.490071	0.0256586	52566	15.2532	0.0518173	0.442557	3005.53	6132.84	157.36	30661.6	5850	89231	1588.8	13569.5
002306	2306	2015	Beijing	H62	H	H	1	0	0.051714	19.6123	0.891322	1.94591	0	2	4	0.823302	0.0501595	119422	174.115	0.167684	0.16977	4723.86	5737.7	287.8	26034.1	2188	380963	4365.5	4419.8
002307	2307	2015	Xinjiang	E48	E	E	0	0	0.209439	23.2655	0.799053	1.94591	0.198978	1	1	0.349789	0.0109439	40534	3.57149	0.0745676	0.361011	1330.9	3804.87	41.64	9545.7	2385	8518	711.8	3446.1
002308	2308	2015	Guangdong	C39	C39	C	0	0	0.160407	21.7817	0.247034	1.94591	0.122406	3	148	0.730194	0.0443997	65456	55.173	0.0807127	0.447289	9366.78	12827.8	569.55	75820.8	11678	644310	6119.7	33913.8
002309	2309	2015	Jiangsu	C38	C38	C	0	0	0.219332	23.7819	0.736251	1.94591	0.170813	2	65	0.828751	0.0383956	86618	94.0654	0.0683761	0.464297	8028.59	9687.58	371.96	71876	8315	782154	4914.6	33371.8
002310	2310	2015	Beijing	E48	E	E	0	0	0.233756	23.5966	0.638299	1.94591	0.150058	2	16	0.823302	0.0501595	119422	174.115	0.167684	0.16977	4723.86	5737.7	287.8	26034.1	2188	380963	4365.5	4419.8
002311	2311	2015	Guangdong	C13	C13	C	0	0	0.351979	22.8255	0.377226	1.94591	0.142594	2	40	0.730194	0.0443997	65456	55.173	0.0807127	0.447289	9366.78	12827.8	569.55	75820.8	11678	644310	6119.7	33913.8
002312	2312	2015	Sichuan	C39	C39	C	0	0	0.100246	22.6512	0.354844	1.94591	0.326304	2	43	0.447541	0.0128963	37746	10.7868	0.0609327	0.427924	3355.44	7497.51	96.69	30829.1	8196	88409	1878.5	13192.5
002313	2313	2015	Guangdong	C39	C39	C	0	0	0.061963	22.2054	0.497284	1.94591	0.139178	2	10	0.730194	0.0443997	65456	55.173	0.0807127	0.447289	9366.78	12827.8	569.55	75820.8	11678	644310	6119.7	33913.8
002314	2314	2015	Guangdong	E50	E	E	0	0	0.284782	23.1556	0.475353	1.94591	0.219893	3	2	0.730194	0.0443997	65456	55.173	0.0807127	0.447289	9366.78	12827.8	569.55	75820.8	11678	644310	6119.7	33913.8
002315	2315	2015	Jiangsu	I64	I	I	0	0	0.345176	21.6211	0.176108	1.94591	0.37667	2	17	0.828751	0.0383956	86618	94.0654	0.0683761	0.464297	8028.59	9687.58	371.96	71876	8315	782154	4914.6	33371.8
002316	2316	2015	Guangdong	I65	I	I	0	0	0.073683	21.3964	0.561325	1.94591	0.212445	0	0	0.730194	0.0443997	65456	55.173	0.0807127	0.447289	9366.78	12827.8	569.55	75820.8	11678	644310	6119.7	33913.8
002317	2317	2015	Guangdong	C27	C27	C	0	0	0.104251	21.9274	0.367266	1.94591	0.0421671	2	6	0.730194	0.0443997	65456	55.173	0.0807127	0.447289	9366.78	12827.8	569.55	75820.8	11678	644310	6119.7	33913.8
002318	2318	2015	Zhejiang	C33	C33	C	0	0	0.132939	22.0169	0.301311	1.94591	0.0935757	2	11	0.723737	0.0377356	74479	48.7574	0.0668513	0.465978	4809.94	6645.98	250.79	44222	5985	291813	2956.3	20606.5
002319	2319	2015	Guangdong	C26	C26	C	0	0	0.017568	20.9032	0.527014	1.94591	0.0541641	2	0	0.730194	0.0443997	65456	55.173	0.0807127	0.447289	9366.78	12827.8	569.55	75820.8	11678	644310	6119.7	33913.8
002320	2320	2015	Hainan	G55	G	G	0	0	0.286105	21.5436	0.0842793	1.94591	0.271405	1	0	0.506442	0.00998846	40220	32.9884	0.0676237	0.233405	627.7	1239.43	12.38	3782.7	945	31174	255.8	882.9
002321	2321	2015	Henan	A03	A	A	0	0	0.044627	22.3254	0.690923	1.94591	0.453905	1	0	0.443579	0.0122438	38042	7.08277	0.0438282	0.465819	3016.05	6799.35	83.25	36798.2	9701	68710	1612.8	17141.3
002322	2322	2015	Zhejiang	C38	C38	C	0	0	0.102498	21.9057	0.12212	1.94591	0.299354	2	0	0.723737	0.0377356	74479	48.7574	0.0668513	0.465978	4809.94	6645.98	250.79	44222	5985	291813	2956.3	20606.5
002323	2323	2015	Jiangsu	E50	E	E	0	0	0.230194	20.4951	0.480946	1.94591	0.141618	2	4	0.828751	0.0383956	86618	94.0654	0.0683761	0.464297	8028.59	9687.58	371.96	71876	8315	782154	4914.6	33371.8
002324	2324	2015	Shanghai	C29	C29	C	0	0	0.26668	21.7942	0.369612	1.94591	0.0495785	2	40	0.891455	0.0439065	112981	269.029	0.14699	0.302236	5519.5	6191.56	271.85	27821.6	2458	661273	4089.5	8408.7
002325	2325	2015	Guangdong	E50	E	E	0	0	0.096748	22.6308	0.516833	1.94591	0.0697748	2	22	0.730194	0.0443997	65456	55.173	0.0807127	0.447289	9366.78	12827.8	569.55	75820.8	11678	644310	6119.7	33913.8
002326	2326	2015	Zhejiang	C26	C26	C	0	0	0.097231	21.9579	0.443829	1.94591	0.122958	2	16	0.723737	0.0377356	74479	48.7574	0.0668513	0.465978	4809.94	6645.98	250.79	44222	5985	291813	2956.3	20606.5
002327	2327	2015	Guangdong	C17	C17	C	0	0	0.167609	21.7975	0.218471	1.94591	0.255459	2	1	0.730194	0.0443997	65456	55.173	0.0807127	0.447289	9366.78	12827.8	569.55	75820.8	11678	644310	6119.7	33913.8
002328	2328	2015	Shanghai	C36	C36	C	0	0	0.131819	22.0812	0.298121	1.94591	0.0595842	2	5	0.891455	0.0439065	112981	269.029	0.14699	0.302236	5519.5	6191.56	271.85	27821.6	2458	661273	4089.5	8408.7
002329	2329	2015	Guangxi	C14	C14	C	0	0	0.150197	22.217	0.375896	1.79176	0.104485	2	0	0.372686	0.0122076	31375	8.83995	0.0662865	0.358678	1515.16	4065.51	49.63	15030.2	4811	42529	996.3	5391
002330	2330	2015	Shandong	C13	C13	C	0	0	0.311087	21.2705	0.241436	1.79176	0.0221096	2	0	0.670221	0.0192788	57090	22.2313	0.0514752	0.441868	5529.33	8250.01	159.05	56159.1	9866	219334	2890.8	24814.9
002331	2331	2015	Anhui	I65	I	I	0	0	0.021997	21.3042	0.290764	1.79176	0.4249	2	7	0.468466	0.0282382	40211	17.7152	0.0512246	0.448927	2454.3	5239.01	147.94	24142.7	6011	106486	1236.7	10838.3
002332	2332	2015	Zhejiang	C27	C27	C	0	0	0.055391	21.9584	0.374073	1.79176	0.149264	1	5	0.723737	0.0377356	74479	48.7574	0.0668513	0.465978	4809.94	6645.98	250.79	44222	5985	291813	2956.3	20606.5
002333	2333	2015	Jiangsu	C32	C32	C	0	0	0.430763	21.2092	0.0958691	1.79176	0.134952	2,3	10	0.828751	0.0383956	86618	94.0654	0.0683761	0.464297	8028.59	9687.58	371.96	71876	8315	782154	4914.6	33371.8
002334	2334	2015	Guangdong	C38	C38	C	0	0	0.037924	21.4339	0.171339	1.79176	0.180319	2	58	0.730194	0.0443997	65456	55.173	0.0807127	0.447289	9366.78	12827.8	569.55	75820.8	11678	644310	6119.7	33913.8
002335	2335	2015	Fujian	C38	C38	C	0	0	0.186693	21.8781	0.521923	1.79176	0.141831	2	25	0.635809	0.0191424	68880	49.3758	0.0678422	0.503001	2544.24	4001.58	76.6	27307.5	3984	196713	1852.6	13735.7
002336	2336	2015	Guangdong	F52	F	F	0	0	0.277231	22.548	0.637748	1.79176	0.205766	2	0	0.730194	0.0443997	65456	55.173	0.0807127	0.447289	9366.78	12827.8	569.55	75820.8	11678	644310	6119.7	33913.8
002337	2337	2015	Tianjin	C35	C35	C	0	0	0.103229	21.2478	0.203637	1.79176	0.173238	2	9	0.82513	0.0373784	75936	126.01	0.133674	0.412298	2667.11	3232.35	120.82	10889.2	1439	181328	1455.6	4489.6
002338	2338	2015	Jilin	C40	C40	C	0	0	0.194149	20.7108	0.149377	1.79176	0.168618	1	6	0.38213	0.0128656	38679	13.4826	0.0672151	0.377628	1229.35	3217.1	41.39	10162.9	2613	35230	683.1	3837.8
002339	2339	2015	Shandong	C38	C38	C	0	0	0.012349	21.5752	0.329363	1.79176	0.206204	2	42	0.670221	0.0192788	57090	22.2313	0.0514752	0.441868	5529.33	8250.01	159.05	56159.1	9866	219334	2890.8	24814.9
002340	2340	2015	Guangdong	C42	C42	C	0	0	0.021427	23.4921	0.574428	1.79176	0.0997662	2	15	0.730194	0.0443997	65456	55.173	0.0807127	0.447289	9366.78	12827.8	569.55	75820.8	11678	644310	6119.7	33913.8
002341	2341	2015	Guangdong	C26	C26	C	0	0	0.076385	22.014	0.585879	1.79176	0.0924272	2	11	0.730194	0.0443997	65456	55.173	0.0807127	0.447289	9366.78	12827.8	569.55	75820.8	11678	644310	6119.7	33913.8
002342	2342	2015	Hebei	C33	C33	C	0	0	0.046823	22.0788	0.379184	1.79176	0.0749821	2	9	0.470364	0.00807856	36466	10.0237	0.0550177	0.430731	2649.18	5632.19	45.5	26744.1	7345	73624	1471.4	11519.5
002343	2343	2015	Zhejiang	R87	R	R	0	0	0.0311	21.7862	0.630322	1.79176	0.103725	2	4	0.723737	0.0377356	74479	48.7574	0.0668513	0.465978	4809.94	6645.98	250.79	44222	5985	291813	2956.3	20606.5
002344	2344	2015	Zhejiang	L72	L	L	0	0	0.188843	23.0537	0.51524	1.79176	0.0680884	1	0	0.723737	0.0377356	74479	48.7574	0.0668513	0.465978	4809.94	6645.98	250.79	44222	5985	291813	2956.3	20606.5
002345	2345	2015	Guangdong	C41	C41	C	0	0	0.120189	22.1994	0.412786	1.79176	0.112287	2	1	0.730194	0.0443997	65456	55.173	0.0807127	0.447289	9366.78	12827.8	569.55	75820.8	11678	644310	6119.7	33913.8
002346	2346	2015	Shanghai	C38	C38	C	0	0	0.408381	21.4169	0.255964	1.79176	0.0501013	2	1	0.891455	0.0439065	112981	269.029	0.14699	0.302236	5519.5	6191.56	271.85	27821.6	2458	661273	4089.5	8408.7
002347	2347	2015	Anhui	C34	C34	C	0	0	0.101505	21.2718	0.300083	1.79176	0.115836	2	9	0.468466	0.0282382	40211	17.7152	0.0512246	0.448927	2454.3	5239.01	147.94	24142.7	6011	106486	1236.7	10838.3
002348	2348	2015	Guangdong	C24	C24	C	0	0	0.081064	20.9398	0.0536378	1.79176	0.329007	2,3	0	0.730194	0.0443997	65456	55.173	0.0807127	0.447289	9366.78	12827.8	569.55	75820.8	11678	644310	6119.7	33913.8
002349	2349	2015	Jiangsu	C27	C27	C	0	0	0.159938	21.642	0.108643	1.79176	0.193462	1	19	0.828751	0.0383956	86618	94.0654	0.0683761	0.464297	8028.59	9687.58	371.96	71876	8315	782154	4914.6	33371.8
002350	2350	2015	Beijing	C38	C38	C	0	0	0.197932	21.382	0.399945	1.79176	0.14137	2	2	0.823302	0.0501595	119422	174.115	0.167684	0.16977	4723.86	5737.7	287.8	26034.1	2188	380963	4365.5	4419.8
002351	2351	2015	Guangdong	C39	C39	C	0	0	0.182259	21.3602	0.0784091	1.79176	0.0784236	2	6	0.730194	0.0443997	65456	55.173	0.0807127	0.447289	9366.78	12827.8	569.55	75820.8	11678	644310	6119.7	33913.8
002352	2352	2015	Anhui	C33	C33	C	0	0	0.200719	20.6016	0.200369	1.79176	0.106177	2	3	0.468466	0.0282382	40211	17.7152	0.0512246	0.448927	2454.3	5239.01	147.94	24142.7	6011	106486	1236.7	10838.3
002353	2353	2015	Shandong	C35	C35	C	0	0	0.09024	23.0644	0.227837	1.79176	0.176383	2	24	0.670221	0.0192788	57090	22.2313	0.0514752	0.441868	5529.33	8250.01	159.05	56159.1	9866	219334	2890.8	24814.9
002354	2354	2015	Liaoning	I64	I	I	0	0	0.063913	22.7119	0.323386	1.79176	0.099037	2	0	0.474693	0.0153784	47511	47.6346	0.0752113	0.403944	2127.39	4481.61	68.92	20657.8	4338	206639	1553.7	8344.6
002355	2355	2015	Shandong	C36	C36	C	0	0	0.117891	21.8995	0.372048	1.79176	0.105604	2	1	0.670221	0.0192788	57090	22.2313	0.0514752	0.441868	5529.33	8250.01	159.05	56159.1	9866	219334	2890.8	24814.9
002356	2356	2015	Guangdong	C40	C40	C	0	0	0.264136	21.6819	0.385808	1.79176	0.106093	2	3	0.730194	0.0443997	65456	55.173	0.0807127	0.447289	9366.78	12827.8	569.55	75820.8	11678	644310	6119.7	33913.8
002357	2357	2015	Sichuan	G54	G	G	0	0	0.172524	21.7719	0.618331	1.79176	0.0656289	2	0	0.447541	0.0128963	37746	10.7868	0.0609327	0.427924	3355.44	7497.51	96.69	30829.1	8196	88409	1878.5	13192.5
002358	2358	2015	Henan	C38	C38	C	0	0	0.121255	22.2548	0.524969	1.79176	0.1216	2	23	0.443579	0.0122438	38042	7.08277	0.0438282	0.465819	3016.05	6799.35	83.25	36798.2	9701	68710	1612.8	17141.3
002359	2359	2015	Shandong	C33	C33	C	0	0	0.10597	21.0587	0.327146	1.79176	0.0907782	2	3	0.670221	0.0192788	57090	22.2313	0.0514752	0.441868	5529.33	8250.01	159.05	56159.1	9866	219334	2890.8	24814.9
002360	2360	2015	Shanxi1	C26	C26	C	0	0	0.056818	20.9874	0.179034	1.79176	0.24261	2	1	0.479803	0.0109466	34159	11.6814	0.0705793	0.43367	1642.35	3422.97	37.47	12036.1	3519	41107	849.5	5219.7
002361	2361	2015	Anhui	C26	C26	C	0	0	0.074033	21.5768	0.265851	1.79176	0.246158	2	31	0.468466	0.0282382	40211	17.7152	0.0512246	0.448927	2454.3	5239.01	147.94	24142.7	6011	106486	1236.7	10838.3
002362	2362	2015	Beijing	C39	C39	C	0	0	0.066855	20.5615	0.119788	1.79176	0.130619	2	19	0.823302	0.0501595	119422	174.115	0.167684	0.16977	4723.86	5737.7	287.8	26034.1	2188	380963	4365.5	4419.8
002363	2363	2015	Shandong	C36	C36	C	0	0	0.205514	21.5057	0.347157	1.79176	0.113381	2	0	0.670221	0.0192788	57090	22.2313	0.0514752	0.441868	5529.33	8250.01	159.05	56159.1	9866	219334	2890.8	24814.9
002364	2364	2015	Zhejiang	C38	C38	C	0	0	0.155952	21.2158	0.243313	1.79176	0.0982417	2	16	0.723737	0.0377356	74479	48.7574	0.0668513	0.465978	4809.94	6645.98	250.79	44222	5985	291813	2956.3	20606.5
002365	2365	2015	Hubei	C27	C27	C	0	0	0.056015	20.9081	0.0694072	1.79176	0.0493743	2	5	0.490071	0.0256586	52566	15.2532	0.0518173	0.442557	3005.53	6132.84	157.36	30661.6	5850	89231	1588.8	13569.5
002366	2366	2015	Sichuan	C35	C35	C	0	0	0.181679	22.183	0.654294	1.79176	0.138033	2	0	0.447541	0.0128963	37746	10.7868	0.0609327	0.427924	3355.44	7497.51	96.69	30829.1	8196	88409	1878.5	13192.5
002367	2367	2015	Jiangsu	C34	C34	C	0	0	0.231677	22.1217	0.415285	1.79176	0.0377249	2	158	0.828751	0.0383956	86618	94.0654	0.0683761	0.464297	8028.59	9687.58	371.96	71876	8315	782154	4914.6	33371.8
002368	2368	2015	Beijing	I65	I	I	0	0	0.143423	22.4822	0.625073	1.79176	0.17844	1	7	0.823302	0.0501595	119422	174.115	0.167684	0.16977	4723.86	5737.7	287.8	26034.1	2188	380963	4365.5	4419.8
002369	2369	2015	Guangdong	C39	C39	C	0	0	0.028723	21.8891	0.582472	1.79176	0.111235	2	0	0.730194	0.0443997	65456	55.173	0.0807127	0.447289	9366.78	12827.8	569.55	75820.8	11678	644310	6119.7	33913.8
002370	2370	2015	Zhejiang	C27	C27	C	0	0	0.147495	21.4464	0.615151	1.79176	0.223814	2	12	0.723737	0.0377356	74479	48.7574	0.0668513	0.465978	4809.94	6645.98	250.79	44222	5985	291813	2956.3	20606.5
002371	2371	2015	Beijing	C39	C39	C	0	0	0.255623	22.1535	0.515029	1.79176	0.0547256	1	78	0.823302	0.0501595	119422	174.115	0.167684	0.16977	4723.86	5737.7	287.8	26034.1	2188	380963	4365.5	4419.8
002372	2372	2015	Zhejiang	C29	C29	C	0	0	0.199187	21.7883	0.174991	1.79176	0.255476	2	40	0.723737	0.0377356	74479	48.7574	0.0668513	0.465978	4809.94	6645.98	250.79	44222	5985	291813	2956.3	20606.5
002373	2373	2015	Beijing	I65	I	I	0	0	0.099305	22.1916	0.286922	1.79176	0.246638	2	12	0.823302	0.0501595	119422	174.115	0.167684	0.16977	4723.86	5737.7	287.8	26034.1	2188	380963	4365.5	4419.8
002374	2374	2015	Shandong	C33	C33	C	0	0	0.053099	22.0576	0.470239	1.79176	0.0716005	2	2	0.670221	0.0192788	57090	22.2313	0.0514752	0.441868	5529.33	8250.01	159.05	56159.1	9866	219334	2890.8	24814.9
002375	2375	2015	Zhejiang	E50	E	E	0	0	0.128617	23.6365	0.60732	1.79176	0.128663	2	44	0.723737	0.0377356	74479	48.7574	0.0668513	0.465978	4809.94	6645.98	250.79	44222	5985	291813	2956.3	20606.5
002376	2376	2015	Shandong	C39	C39	C	0	0	0.035594	21.8503	0.318323	1.79176	0.247273	1	41	0.670221	0.0192788	57090	22.2313	0.0514752	0.441868	5529.33	8250.01	159.05	56159.1	9866	219334	2890.8	24814.9
002377	2377	2015	Hubei	C25	C25	C	0	0	0.189198	21.3245	0.502206	1.79176	0.194064	2	0	0.490071	0.0256586	52566	15.2532	0.0518173	0.442557	3005.53	6132.84	157.36	30661.6	5850	89231	1588.8	13569.5
002378	2378	2015	Jiangxi	C32	C32	C	0	0	0.497863	21.8629	0.390272	1.79176	0.118538	2	8	0.490814	0.0169494	37995	16.1824	0.0505957	0.491319	2165.74	4412.55	74.79	17031.1	4485	72578	861.7	8367.7
002379	2379	2015	Shandong	C32	C32	C	0	0	0.126724	21.4909	0.446087	1.79176	0.0844728	2	0	0.670221	0.0192788	57090	22.2313	0.0514752	0.441868	5529.33	8250.01	159.05	56159.1	9866	219334	2890.8	24814.9
002380	2380	2015	Jiangsu	C38	C38	C	0	0	0.159005	20.9509	0.211579	1.79176	0.219208	2	8	0.828751	0.0383956	86618	94.0654	0.0683761	0.464297	8028.59	9687.58	371.96	71876	8315	782154	4914.6	33371.8
002381	2381	2015	Zhejiang	C29	C29	C	0	0	0.068843	21.1451	0.195914	1.79176	0.189576	2	4	0.723737	0.0377356	74479	48.7574	0.0668513	0.465978	4809.94	6645.98	250.79	44222	5985	291813	2956.3	20606.5
002382	2382	2015	Shandong	C29	C29	C	0	0	0.274748	21.1269	0.209375	1.79176	0.179559	2	9	0.670221	0.0192788	57090	22.2313	0.0514752	0.441868	5529.33	8250.01	159.05	56159.1	9866	219334	2890.8	24814.9
002383	2383	2015	Beijing	C39	C39	C	0	0	0.108226	21.6355	0.262028	1.79176	0.107243	2	27	0.823302	0.0501595	119422	174.115	0.167684	0.16977	4723.86	5737.7	287.8	26034.1	2188	380963	4365.5	4419.8
002384	2384	2015	Jiangsu	C33	C33	C	0	0	0.116677	22.6566	0.606763	1.79176	0.151063	2	42	0.828751	0.0383956	86618	94.0654	0.0683761	0.464297	8028.59	9687.58	371.96	71876	8315	782154	4914.6	33371.8
002385	2385	2015	Beijing	C13	C13	C	0	0	0.180669	23.3515	0.331446	1.79176	0.153084	2	33	0.823302	0.0501595	119422	174.115	0.167684	0.16977	4723.86	5737.7	287.8	26034.1	2188	380963	4365.5	4419.8
002386	2386	2015	Sichuan	C26	C26	C	0	0	0.059277	23.3237	0.675561	1.79176	0.105622	1	13	0.447541	0.0128963	37746	10.7868	0.0609327	0.427924	3355.44	7497.51	96.69	30829.1	8196	88409	1878.5	13192.5
002387	2387	2015	Guangdong	C15	C15	C	0	0	0.119216	20.9277	0.407236	1.79176	0.280542	2	0	0.730194	0.0443997	65456	55.173	0.0807127	0.447289	9366.78	12827.8	569.55	75820.8	11678	644310	6119.7	33913.8
002388	2388	2015	Guangdong	C39	C39	C	0	0	0.231217	20.5786	0.325779	1.79176	0.0763892	2	3	0.730194	0.0443997	65456	55.173	0.0807127	0.447289	9366.78	12827.8	569.55	75820.8	11678	644310	6119.7	33913.8
002389	2389	2015	Zhejiang	C39	C39	C	0	0	0.099629	22.0292	0.0803742	1.79176	0.0262271	2	3	0.723737	0.0377356	74479	48.7574	0.0668513	0.465978	4809.94	6645.98	250.79	44222	5985	291813	2956.3	20606.5
002390	2390	2015	Guizhou	C27	C27	C	0	0	0.089757	22.5958	0.589692	1.79176	0.0927185	2	7	0.381617	0.0148953	29484	4.89401	0.0590148	0.36986	1503.38	3939.5	58.68	10887.1	3708	18147	642.5	4026.7
002391	2391	2015	Jiangsu	C26	C26	C	0	0	0.104989	21.9907	0.186896	1.79176	0.0560092	2	14	0.828751	0.0383956	86618	94.0654	0.0683761	0.464297	8028.59	9687.58	371.96	71876	8315	782154	4914.6	33371.8
002392	2392	2015	Beijing	C30	C30	C	0	0	0.06621	22.2729	0.393112	1.79176	0.104468	2	22	0.823302	0.0501595	119422	174.115	0.167684	0.16977	4723.86	5737.7	287.8	26034.1	2188	380963	4365.5	4419.8
002393	2393	2015	Tianjin	C27	C27	C	0	0	0.264505	21.9498	0.128907	1.79176	0.287637	1	2	0.82513	0.0373784	75936	126.01	0.133674	0.412298	2667.11	3232.35	120.82	10889.2	1439	181328	1455.6	4489.6
002394	2394	2015	Jiangsu	C17	C17	C	0	0	0.167368	22.2211	0.397374	1.79176	0.05259	2	12	0.828751	0.0383956	86618	94.0654	0.0683761	0.464297	8028.59	9687.58	371.96	71876	8315	782154	4914.6	33371.8
002395	2395	2015	Jiangsu	C29	C29	C	0	0	0.419654	20.879	0.238395	1.79176	0.253277	2	11	0.828751	0.0383956	86618	94.0654	0.0683761	0.464297	8028.59	9687.58	371.96	71876	8315	782154	4914.6	33371.8
002396	2396	2015	Fujian	C39	C39	C	0	0	0.093586	22.3992	0.368538	1.79176	0.353463	1	128	0.635809	0.0191424	68880	49.3758	0.0678422	0.503001	2544.24	4001.58	76.6	27307.5	3984	196713	1852.6	13735.7
002397	2397	2015	Hunan	C17	C17	C	0	0	0.163335	21.4049	0.293547	1.79176	0.136839	2	0	0.439091	0.0115663	43568	7.88314	0.0419899	0.439603	2515.43	5728.72	66.26	28811.7	6615	52147	1209.8	12665.7
002398	2398	2015	Fujian	M74	M	M	0	0	0.036754	21.6306	0.176348	1.79176	0.0524032	2	6	0.635809	0.0191424	68880	49.3758	0.0678422	0.503001	2544.24	4001.58	76.6	27307.5	3984	196713	1852.6	13735.7
002399	2399	2015	Guangdong	C27	C27	C	0	0	0.241057	23.2221	0.277392	1.79176	0.344015	2	8	0.730194	0.0443997	65456	55.173	0.0807127	0.447289	9366.78	12827.8	569.55	75820.8	11678	644310	6119.7	33913.8
002400	2400	2015	Guangdong	L72	L	L	0	0	0.033576	22.7748	0.656484	1.79176	0.103841	1	0	0.730194	0.0443997	65456	55.173	0.0807127	0.447289	9366.78	12827.8	569.55	75820.8	11678	644310	6119.7	33913.8
002401	2401	2015	Shanghai	I65	I	I	0	0	0.288757	20.9183	0.411106	1.79176	0.394068	1	2	0.891455	0.0439065	112981	269.029	0.14699	0.302236	5519.5	6191.56	271.85	27821.6	2458	661273	4089.5	8408.7
002402	2402	2015	Guangdong	C39	C39	C	0	0	0.065667	21.0581	0.283118	1.79176	0.171656	2	4	0.730194	0.0443997	65456	55.173	0.0807127	0.447289	9366.78	12827.8	569.55	75820.8	11678	644310	6119.7	33913.8
002403	2403	2015	Zhejiang	C33	C33	C	0	0	0.161455	21.7309	0.391259	1.79176	0.0531461	2	2	0.723737	0.0377356	74479	48.7574	0.0668513	0.465978	4809.94	6645.98	250.79	44222	5985	291813	2956.3	20606.5
002404	2404	2015	Zhejiang	C18	C18	C	0	0	0.056338	21.46	0.365404	1.79176	0.0690339	2	2	0.723737	0.0377356	74479	48.7574	0.0668513	0.465978	4809.94	6645.98	250.79	44222	5985	291813	2956.3	20606.5
002405	2405	2015	Beijing	I65	I	I	0	0	0.02922	22.0392	0.204907	1.79176	0.477299	0	38	0.823302	0.0501595	119422	174.115	0.167684	0.16977	4723.86	5737.7	287.8	26034.1	2188	380963	4365.5	4419.8
002406	2406	2015	Henan	C36	C36	C	0	0	0.077917	21.6321	0.120003	1.79176	0.164078	2	0	0.443579	0.0122438	38042	7.08277	0.0438282	0.465819	3016.05	6799.35	83.25	36798.2	9701	68710	1612.8	17141.3
002407	2407	2015	Henan	C26	C26	C	0	0	0.020275	22.0649	0.385601	1.79176	0.140659	2	12	0.443579	0.0122438	38042	7.08277	0.0438282	0.465819	3016.05	6799.35	83.25	36798.2	9701	68710	1612.8	17141.3
002408	2408	2015	Shandong	C26	C26	C	0	0	0.275028	22.8088	0.304066	1.79176	0.104074	2	10	0.670221	0.0192788	57090	22.2313	0.0514752	0.441868	5529.33	8250.01	159.05	56159.1	9866	219334	2890.8	24814.9
002409	2409	2015	Jiangsu	C26	C26	C	0	0	0.20911	21.2597	0.21065	1.79176	0.112524	2	0	0.828751	0.0383956	86618	94.0654	0.0683761	0.464297	8028.59	9687.58	371.96	71876	8315	782154	4914.6	33371.8
002410	2410	2015	Beijing	I65	I	I	0	0	0.06361	21.8507	0.106305	1.79176	0.55471	2	7	0.823302	0.0501595	119422	174.115	0.167684	0.16977	4723.86	5737.7	287.8	26034.1	2188	380963	4365.5	4419.8
002411	2411	2015	Jiangsu	C26	C26	C	0	0	0.234852	22.9016	0.407483	1.79176	0.125184	2,3	16	0.828751	0.0383956	86618	94.0654	0.0683761	0.464297	8028.59	9687.58	371.96	71876	8315	782154	4914.6	33371.8
002412	2412	2015	Hunan	C27	C27	C	0	0	0.271583	21.0456	0.0918855	1.79176	0.154298	2	4	0.439091	0.0115663	43568	7.88314	0.0419899	0.439603	2515.43	5728.72	66.26	28811.7	6615	52147	1209.8	12665.7
002413	2413	2015	Jiangsu	C38	C38	C	0	0	0.069635	21.575	0.0926964	1.79176	0.306125	2	6	0.828751	0.0383956	86618	94.0654	0.0683761	0.464297	8028.59	9687.58	371.96	71876	8315	782154	4914.6	33371.8
002414	2414	2015	Hubei	C39	C39	C	0	0	0.247725	21.9285	0.254698	1.79176	0.12913	2	4	0.490071	0.0256586	52566	15.2532	0.0518173	0.442557	3005.53	6132.84	157.36	30661.6	5850	89231	1588.8	13569.5
002415	2415	2015	Zhejiang	C39	C39	C	0	0	0.19856	24.135	0.363466	1.79176	0.333367	1	192	0.723737	0.0377356	74479	48.7574	0.0668513	0.465978	4809.94	6645.98	250.79	44222	5985	291813	2956.3	20606.5
002416	2416	2015	Guangdong	F51	F	F	0	0	0.332778	23.0703	0.571718	1.79176	0.289805	2	3	0.730194	0.0443997	65456	55.173	0.0807127	0.447289	9366.78	12827.8	569.55	75820.8	11678	644310	6119.7	33913.8
002417	2417	2015	Fujian	C39	C39	C	1	0	0.037665	20.7681	0.57236	1.79176	0	2	4	0.635809	0.0191424	68880	49.3758	0.0678422	0.503001	2544.24	4001.58	76.6	27307.5	3984	196713	1852.6	13735.7
002418	2418	2015	Zhejiang	C34	C34	C	0	0	0.071048	22.1331	0.507713	1.79176	0.0817155	2	14	0.723737	0.0377356	74479	48.7574	0.0668513	0.465978	4809.94	6645.98	250.79	44222	5985	291813	2956.3	20606.5
002419	2419	2015	Guangdong	F52	F	F	0	0	0.273831	23.354	0.602885	1.79176	0.371511	1	0	0.730194	0.0443997	65456	55.173	0.0807127	0.447289	9366.78	12827.8	569.55	75820.8	11678	644310	6119.7	33913.8
002420	2420	2015	Guangdong	C29	C29	C	0	0	0.081561	22.123	0.590325	1.79176	0.0762791	2	4	0.730194	0.0443997	65456	55.173	0.0807127	0.447289	9366.78	12827.8	569.55	75820.8	11678	644310	6119.7	33913.8
002421	2421	2015	Guangdong	I65	I	I	0	0	0.062711	22.3009	0.448126	1.79176	0.225078	2	21	0.730194	0.0443997	65456	55.173	0.0807127	0.447289	9366.78	12827.8	569.55	75820.8	11678	644310	6119.7	33913.8
002422	2422	2015	Sichuan	C27	C27	C	0	0	0.089229	23.8405	0.50566	1.79176	0.081951	2	74	0.447541	0.0128963	37746	10.7868	0.0609327	0.427924	3355.44	7497.51	96.69	30829.1	8196	88409	1878.5	13192.5
002423	2423	2015	Henan	C35	C35	C	0	0	0.466315	21.9714	0.476693	1.79176	0.0713549	1	16	0.443579	0.0122438	38042	7.08277	0.0438282	0.465819	3016.05	6799.35	83.25	36798.2	9701	68710	1612.8	17141.3
002424	2424	2015	Guizhou	C27	C27	C	0	0	0.300325	22.0691	0.302104	1.79176	0.250107	2	14	0.381617	0.0148953	29484	4.89401	0.0590148	0.36986	1503.38	3939.5	58.68	10887.1	3708	18147	642.5	4026.7
002425	2425	2015	Guangdong	C18	C18	C	0	0	0.138787	21.7051	0.200623	1.79176	0.0266004	3	0	0.730194	0.0443997	65456	55.173	0.0807127	0.447289	9366.78	12827.8	569.55	75820.8	11678	644310	6119.7	33913.8
002426	2426	2015	Jiangsu	C39	C39	C	0	0	0.103404	23.1487	0.527403	1.79176	0.139046	2	70	0.828751	0.0383956	86618	94.0654	0.0683761	0.464297	8028.59	9687.58	371.96	71876	8315	782154	4914.6	33371.8
002427	2427	2015	Zhejiang	C28	C28	C	0	0	0.160577	21.844	0.297506	1.79176	0.0656337	2	7	0.723737	0.0377356	74479	48.7574	0.0668513	0.465978	4809.94	6645.98	250.79	44222	5985	291813	2956.3	20606.5
002428	2428	2015	Yunnan	C32	C32	C	0	0	0.042285	21.5302	0.252624	1.79176	0.0654045	2	3	0.383655	0.0103038	32973	7.01694	0.0651752	0.357565	1808.1	4712.83	48.56	15358.6	4663	32720	1001	5491.7
002429	2429	2015	Guangdong	C39	C39	C	0	0	0.379962	22.9699	0.487394	1.79176	0.104744	2	1	0.730194	0.0443997	65456	55.173	0.0807127	0.447289	9366.78	12827.8	569.55	75820.8	11678	644310	6119.7	33913.8
002430	2430	2015	Zhejiang	C35	C35	C	0	0	0.395844	22.9986	0.578367	1.79176	0.0504576	1	9	0.723737	0.0377356	74479	48.7574	0.0668513	0.465978	4809.94	6645.98	250.79	44222	5985	291813	2956.3	20606.5
002431	2431	2015	Guangdong	E48	E	E	0	0	0.047529	23.2284	0.64776	1.79176	0.130537	2	10	0.730194	0.0443997	65456	55.173	0.0807127	0.447289	9366.78	12827.8	569.55	75820.8	11678	644310	6119.7	33913.8
002432	2432	2015	Tianjin	C35	C35	C	0	0	0.201294	20.5247	0.257262	1.79176	0.148915	2	0	0.82513	0.0373784	75936	126.01	0.133674	0.412298	2667.11	3232.35	120.82	10889.2	1439	181328	1455.6	4489.6
002433	2433	2015	Guangdong	C27	C27	C	0	0	0.110282	22.4929	0.231544	1.79176	0.0463237	2	0	0.730194	0.0443997	65456	55.173	0.0807127	0.447289	9366.78	12827.8	569.55	75820.8	11678	644310	6119.7	33913.8
002434	2434	2015	Zhejiang	C36	C36	C	0	0	0.191552	22.5286	0.602377	1.79176	0.100443	2	8	0.723737	0.0377356	74479	48.7574	0.0668513	0.465978	4809.94	6645.98	250.79	44222	5985	291813	2956.3	20606.5
002435	2435	2015	Jiangsu	C35	C35	C	0	0	0.08167	21.0757	0.38065	1.79176	0.136999	2	3	0.828751	0.0383956	86618	94.0654	0.0683761	0.464297	8028.59	9687.58	371.96	71876	8315	782154	4914.6	33371.8
002436	2436	2015	Guangdong	C39	C39	C	0	0	0.054433	22.057	0.401911	1.79176	0.0962115	2	27	0.730194	0.0443997	65456	55.173	0.0807127	0.447289	9366.78	12827.8	569.55	75820.8	11678	644310	6119.7	33913.8
002437	2437	2015	Heilongjiang	C27	C27	C	0	0	0.220409	22.8417	0.582516	1.79176	0.143461	2	19	0.289972	0.0106724	33693	6.31964	0.0675278	0.32661	1165.88	4020.66	42.91	12023.2	3529	22302	811.9	3926.9
002438	2438	2015	Jiangsu	C34	C34	C	0	0	0.058626	21.285	0.354601	1.79176	0.0672786	2	33	0.828751	0.0383956	86618	94.0654	0.0683761	0.464297	8028.59	9687.58	371.96	71876	8315	782154	4914.6	33371.8
002439	2439	2015	Beijing	I64	I	I	0	0	0.112081	21.7627	0.363595	1.79176	0.281473	2	2	0.823302	0.0501595	119422	174.115	0.167684	0.16977	4723.86	5737.7	287.8	26034.1	2188	380963	4365.5	4419.8
002440	2440	2015	Zhejiang	C26	C26	C	0	0	0.059621	22.7501	0.185941	1.79176	0.0361968	2	30	0.723737	0.0377356	74479	48.7574	0.0668513	0.465978	4809.94	6645.98	250.79	44222	5985	291813	2956.3	20606.5
002441	2441	2015	Guangdong	F51	F	F	0	0	0.137	22.0667	0.375887	1.79176	0.0800653	2	0	0.730194	0.0443997	65456	55.173	0.0807127	0.447289	9366.78	12827.8	569.55	75820.8	11678	644310	6119.7	33913.8
002442	2442	2015	Hebei	C26	C26	C	0	0	0.163571	21.7637	0.627509	1.79176	0.093819	2	1	0.470364	0.00807856	36466	10.0237	0.0550177	0.430731	2649.18	5632.19	45.5	26744.1	7345	73624	1471.4	11519.5
002443	2443	2015	Zhejiang	C33	C33	C	0	0	0.017327	21.73	0.23129	1.79176	0.0697389	2	7	0.723737	0.0377356	74479	48.7574	0.0668513	0.465978	4809.94	6645.98	250.79	44222	5985	291813	2956.3	20606.5
002444	2444	2015	Zhejiang	C33	C33	C	0	0	0.239955	22.4327	0.255056	1.79176	0.342818	2	18	0.723737	0.0377356	74479	48.7574	0.0668513	0.465978	4809.94	6645.98	250.79	44222	5985	291813	2956.3	20606.5
002445	2445	2015	Jiangsu	C33	C33	C	0	0	0.140458	22.0194	0.408265	1.79176	0.045897	2	23	0.828751	0.0383956	86618	94.0654	0.0683761	0.464297	8028.59	9687.58	371.96	71876	8315	782154	4914.6	33371.8
002446	2446	2015	Guangdong	C39	C39	C	0	0	0.071002	21.8001	0.216064	1.79176	0.135487	2	12	0.730194	0.0443997	65456	55.173	0.0807127	0.447289	9366.78	12827.8	569.55	75820.8	11678	644310	6119.7	33913.8
002447	2447	2015	Liaoning	A04	A	A	0	0	0.128636	21.9085	0.27541	1.79176	0.0668932	2	0	0.474693	0.0153784	47511	47.6346	0.0752113	0.403944	2127.39	4481.61	68.92	20657.8	4338	206639	1553.7	8344.6
002448	2448	2015	Henan	C36	C36	C	0	0	0.037917	21.677	0.207593	1.79176	0.0883264	2	25	0.443579	0.0122438	38042	7.08277	0.0438282	0.465819	3016.05	6799.35	83.25	36798.2	9701	68710	1612.8	17141.3
002449	2449	2015	Guangdong	C39	C39	C	0	0	0.027575	22.2031	0.32946	1.79176	0.228085	1	17	0.730194	0.0443997	65456	55.173	0.0807127	0.447289	9366.78	12827.8	569.55	75820.8	11678	644310	6119.7	33913.8
002450	2450	2015	Jiangsu	C29	C29	C	0	0	0.025881	23.227	0.724385	1.79176	0.448723	2	84	0.828751	0.0383956	86618	94.0654	0.0683761	0.464297	8028.59	9687.58	371.96	71876	8315	782154	4914.6	33371.8
002451	2451	2015	Shanghai	C38	C38	C	0	0	0.363635	21.3216	0.614285	1.79176	0.0558877	2	4	0.891455	0.0439065	112981	269.029	0.14699	0.302236	5519.5	6191.56	271.85	27821.6	2458	661273	4089.5	8408.7
002452	2452	2015	Hunan	C38	C38	C	0	0	0.056043	21.3235	0.323951	1.79176	0.199677	2	0	0.439091	0.0115663	43568	7.88314	0.0419899	0.439603	2515.43	5728.72	66.26	28811.7	6615	52147	1209.8	12665.7
002453	2453	2015	Jiangsu	C26	C26	C	0	0	0.047394	21.3899	0.334784	1.79176	0.0522642	2	8	0.828751	0.0383956	86618	94.0654	0.0683761	0.464297	8028.59	9687.58	371.96	71876	8315	782154	4914.6	33371.8
002454	2454	2015	Shanghai	C36	C36	C	0	0	0.191042	22.198	0.387265	1.79176	0.0940794	3	28	0.891455	0.0439065	112981	269.029	0.14699	0.302236	5519.5	6191.56	271.85	27821.6	2458	661273	4089.5	8408.7
002455	2455	2015	Jiangsu	C26	C26	C	0	0	0.128362	21.3608	0.570581	1.79176	0.105736	2	0	0.828751	0.0383956	86618	94.0654	0.0683761	0.464297	8028.59	9687.58	371.96	71876	8315	782154	4914.6	33371.8
002456	2456	2015	Guangdong	C39	C39	C	0	0	0.056602	23.5001	0.624102	1.79176	0.103844	2	15	0.730194	0.0443997	65456	55.173	0.0807127	0.447289	9366.78	12827.8	569.55	75820.8	11678	644310	6119.7	33913.8
002457	2457	2015	Ningxia	C30	C30	C	0	0	0.056016	21.629	0.272273	1.79176	0.12443	2	1	0.327978	0.0151516	38836	13.117	0.0823912	0.422279	373.4	1138.49	17.25	2644.7	684	8972	217.9	1116.8
002458	2458	2015	Shandong	A03	A	A	0	0	0.217103	21.2856	0.816818	1.79176	0.0389533	2	0	0.670221	0.0192788	57090	22.2313	0.0514752	0.441868	5529.33	8250.01	159.05	56159.1	9866	219334	2890.8	24814.9
002459	2459	2015	Hebei	C35	C35	C	0	0	0.144242	21.0255	0.10217	1.79176	0.0706006	2	1	0.470364	0.00807856	36466	10.0237	0.0550177	0.430731	2649.18	5632.19	45.5	26744.1	7345	73624	1471.4	11519.5
002460	2460	2015	Jiangxi	C32	C32	C	0	0	0.065825	21.6505	0.254937	1.79176	0.0715049	2	11	0.490814	0.0169494	37995	16.1824	0.0505957	0.491319	2165.74	4412.55	74.79	17031.1	4485	72578	861.7	8367.7
002461	2461	2015	Guangdong	C15	C15	C	0	0	0.335602	22.5927	0.470705	1.79176	0.016182	1	4	0.730194	0.0443997	65456	55.173	0.0807127	0.447289	9366.78	12827.8	569.55	75820.8	11678	644310	6119.7	33913.8
002462	2462	2015	Beijing	F51	F	F	0	0	0.037605	22.496	0.625939	1.79176	0.0912572	1	0	0.823302	0.0501595	119422	174.115	0.167684	0.16977	4723.86	5737.7	287.8	26034.1	2188	380963	4365.5	4419.8
002463	2463	2015	Jiangsu	C39	C39	C	0	0	0.077055	22.4162	0.40617	1.79176	0.0499503	3	6	0.828751	0.0383956	86618	94.0654	0.0683761	0.464297	8028.59	9687.58	371.96	71876	8315	782154	4914.6	33371.8
002464	2464	2015	Jiangsu	C29	C29	C	0	0	0.137567	21.5444	0.57177	1.79176	0.0541409	2	3	0.828751	0.0383956	86618	94.0654	0.0683761	0.464297	8028.59	9687.58	371.96	71876	8315	782154	4914.6	33371.8
002465	2465	2015	Guangdong	C39	C39	C	0	0	0.048109	23.0153	0.297002	1.79176	0.167498	1	24	0.730194	0.0443997	65456	55.173	0.0807127	0.447289	9366.78	12827.8	569.55	75820.8	11678	644310	6119.7	33913.8
002466	2466	2015	Sichuan	C26	C26	C	0	0	0.134707	22.7403	0.458231	1.79176	0.0766246	2	12	0.447541	0.0128963	37746	10.7868	0.0609327	0.427924	3355.44	7497.51	96.69	30829.1	8196	88409	1878.5	13192.5
002467	2467	2015	Beijing	I64	I	I	0	0	0.035579	21.6891	0.161068	1.79176	0.365838	2	0	0.823302	0.0501595	119422	174.115	0.167684	0.16977	4723.86	5737.7	287.8	26034.1	2188	380963	4365.5	4419.8
002468	2468	2015	Zhejiang	C34	C34	C	0	0	0.121135	21.1746	0.516147	1.79176	0.186694	2	5	0.723737	0.0377356	74479	48.7574	0.0668513	0.465978	4809.94	6645.98	250.79	44222	5985	291813	2956.3	20606.5
002469	2469	2015	Shandong	M74	M	M	0	0	0.055141	21.1762	0.172854	1.79176	0.402227	2	7	0.670221	0.0192788	57090	22.2313	0.0514752	0.441868	5529.33	8250.01	159.05	56159.1	9866	219334	2890.8	24814.9
002470	2470	2015	Shandong	C26	C26	C	0	0	0.189348	23.1733	0.31259	1.79176	0.169935	2	10	0.670221	0.0192788	57090	22.2313	0.0514752	0.441868	5529.33	8250.01	159.05	56159.1	9866	219334	2890.8	24814.9
002471	2471	2015	Jiangsu	C38	C38	C	0	0	0.137586	22.8539	0.680639	1.79176	0.155648	2	60	0.828751	0.0383956	86618	94.0654	0.0683761	0.464297	8028.59	9687.58	371.96	71876	8315	782154	4914.6	33371.8
002472	2472	2015	Zhejiang	C34	C34	C	0	0	0.033438	22.0599	0.250539	1.79176	0.343175	2	7	0.723737	0.0377356	74479	48.7574	0.0668513	0.465978	4809.94	6645.98	250.79	44222	5985	291813	2956.3	20606.5
002473	2473	2015	Zhejiang	C38	C38	C	0	0	0.072166	19.9571	0.182969	1.79176	0.295331	2	0	0.723737	0.0377356	74479	48.7574	0.0668513	0.465978	4809.94	6645.98	250.79	44222	5985	291813	2956.3	20606.5
002474	2474	2015	Fujian	I65	I	I	0	0	0.064024	21.3685	0.275122	1.79176	0.235027	2	13	0.635809	0.0191424	68880	49.3758	0.0678422	0.503001	2544.24	4001.58	76.6	27307.5	3984	196713	1852.6	13735.7
002475	2475	2015	Guangdong	C39	C39	C	0	0	0.329356	23.1732	0.492626	1.79176	0.17627	2	72	0.730194	0.0443997	65456	55.173	0.0807127	0.447289	9366.78	12827.8	569.55	75820.8	11678	644310	6119.7	33913.8
002476	2476	2015	Shandong	C26	C26	C	0	0	0.036269	21.1601	0.288901	1.79176	0.0588479	2	4	0.670221	0.0192788	57090	22.2313	0.0514752	0.441868	5529.33	8250.01	159.05	56159.1	9866	219334	2890.8	24814.9
002477	2477	2015	Henan	A03	A	A	0	0	0.161617	23.0438	0.53722	1.79176	0.175695	2	3	0.443579	0.0122438	38042	7.08277	0.0438282	0.465819	3016.05	6799.35	83.25	36798.2	9701	68710	1612.8	17141.3
002478	2478	2015	Jiangsu	C33	C33	C	0	0	0.088088	22.0966	0.214847	1.79176	0.0984925	2	9	0.828751	0.0383956	86618	94.0654	0.0683761	0.464297	8028.59	9687.58	371.96	71876	8315	782154	4914.6	33371.8
002479	2479	2015	Zhejiang	D44	D	D	0	0	0.148767	22.3303	0.371644	1.79176	0.117325	2	3	0.723737	0.0377356	74479	48.7574	0.0668513	0.465978	4809.94	6645.98	250.79	44222	5985	291813	2956.3	20606.5
002480	2480	2015	Sichuan	C34	C34	C	0	0	0.067374	22.3562	0.525431	1.79176	0.125266	2	34	0.447541	0.0128963	37746	10.7868	0.0609327	0.427924	3355.44	7497.51	96.69	30829.1	8196	88409	1878.5	13192.5
002481	2481	2015	Shandong	C14	C14	C	0	0	0.127595	22.1546	0.387419	1.79176	0.152304	1	0	0.670221	0.0192788	57090	22.2313	0.0514752	0.441868	5529.33	8250.01	159.05	56159.1	9866	219334	2890.8	24814.9
002482	2482	2015	Guangdong	E50	E	E	0	0	0.170112	23.3375	0.565035	1.79176	0.194511	2	9	0.730194	0.0443997	65456	55.173	0.0807127	0.447289	9366.78	12827.8	569.55	75820.8	11678	644310	6119.7	33913.8
002483	2483	2015	Jiangsu	C34	C34	C	0	0	0.17831	22.2276	0.411788	1.79176	0.141116	2	37	0.828751	0.0383956	86618	94.0654	0.0683761	0.464297	8028.59	9687.58	371.96	71876	8315	782154	4914.6	33371.8
002484	2484	2015	Jiangsu	C39	C39	C	0	0	0.157204	21.4417	0.135082	1.79176	0.237867	3	9	0.828751	0.0383956	86618	94.0654	0.0683761	0.464297	8028.59	9687.58	371.96	71876	8315	782154	4914.6	33371.8
002485	2485	2015	Shandong	C18	C18	C	0	0	0.116143	21.7353	0.284459	1.79176	0.150179	2	0	0.670221	0.0192788	57090	22.2313	0.0514752	0.441868	5529.33	8250.01	159.05	56159.1	9866	219334	2890.8	24814.9
002486	2486	2015	Shanghai	C18	C18	C	0	0	0.049681	21.1985	0.421157	1.79176	0.0835644	2	15	0.891455	0.0439065	112981	269.029	0.14699	0.302236	5519.5	6191.56	271.85	27821.6	2458	661273	4089.5	8408.7
002487	2487	2015	Liaoning	C33	C33	C	0	0	0.22902	21.6051	0.32005	1.79176	0.150101	2	2	0.474693	0.0153784	47511	47.6346	0.0752113	0.403944	2127.39	4481.61	68.92	20657.8	4338	206639	1553.7	8344.6
002488	2488	2015	Zhejiang	C36	C36	C	0	0	0.061011	22.0365	0.564477	1.79176	0.291446	2	15	0.723737	0.0377356	74479	48.7574	0.0668513	0.465978	4809.94	6645.98	250.79	44222	5985	291813	2956.3	20606.5
002489	2489	2015	Zhejiang	C21	C21	C	0	0	0.153671	22.4829	0.417818	1.79176	0.110162	2	3	0.723737	0.0377356	74479	48.7574	0.0668513	0.465978	4809.94	6645.98	250.79	44222	5985	291813	2956.3	20606.5
002490	2490	2015	Shandong	C35	C35	C	0	0	0.217472	22.4899	0.566227	1.79176	0.0597855	2	3	0.670221	0.0192788	57090	22.2313	0.0514752	0.441868	5529.33	8250.01	159.05	56159.1	9866	219334	2890.8	24814.9
002491	2491	2015	Jiangsu	C38	C38	C	0	0	0.206417	22.4947	0.480619	1.79176	0.13457	2	36	0.828751	0.0383956	86618	94.0654	0.0683761	0.464297	8028.59	9687.58	371.96	71876	8315	782154	4914.6	33371.8
002492	2492	2015	Guangdong	G59	G	G	0	0	0.190544	21.1391	0.251846	1.79176	0.183149	2	0	0.730194	0.0443997	65456	55.173	0.0807127	0.447289	9366.78	12827.8	569.55	75820.8	11678	644310	6119.7	33913.8
002493	2493	2015	Zhejiang	C28	C28	C	0	0	0.555215	24.3469	0.656219	1.79176	0.0880772	2	2	0.723737	0.0377356	74479	48.7574	0.0668513	0.465978	4809.94	6645.98	250.79	44222	5985	291813	2956.3	20606.5
002494	2494	2015	Hebei	C19	C19	C	0	0	0.11478	21.5561	0.383494	1.79176	0.0892704	2	5	0.470364	0.00807856	36466	10.0237	0.0550177	0.430731	2649.18	5632.19	45.5	26744.1	7345	73624	1471.4	11519.5
002495	2495	2015	Guangdong	C14	C14	C	0	0	0.051245	20.8832	0.0722932	1.79176	0.219847	2	0	0.730194	0.0443997	65456	55.173	0.0807127	0.447289	9366.78	12827.8	569.55	75820.8	11678	644310	6119.7	33913.8
002496	2496	2015	Jiangsu	C26	C26	C	0	0	0.282383	22.5433	0.425068	1.79176	0.113702	2	11	0.828751	0.0383956	86618	94.0654	0.0683761	0.464297	8028.59	9687.58	371.96	71876	8315	782154	4914.6	33371.8
002497	2497	2015	Sichuan	C26	C26	C	0	0	0.024506	21.7857	0.172517	1.79176	0.0455295	2	15	0.447541	0.0128963	37746	10.7868	0.0609327	0.427924	3355.44	7497.51	96.69	30829.1	8196	88409	1878.5	13192.5
002498	2498	2015	Shandong	C38	C38	C	0	0	0.485775	22.5502	0.334025	1.79176	0.159534	2	2	0.670221	0.0192788	57090	22.2313	0.0514752	0.441868	5529.33	8250.01	159.05	56159.1	9866	219334	2890.8	24814.9
002499	2499	2015	Jiangsu	C35	C35	C	0	0	0.054329	20.7479	0.272648	1.79176	0.149284	2	1	0.828751	0.0383956	86618	94.0654	0.0683761	0.464297	8028.59	9687.58	371.96	71876	8315	782154	4914.6	33371.8
002500	2500	2015	Shanxi1	J67	J	J	0	1	0.142145	24.5982	0.72559	1.79176	0	1	0	0.479803	0.0109466	34159	11.6814	0.0705793	0.43367	1642.35	3422.97	37.47	12036.1	3519	41107	849.5	5219.7
002501	2501	2015	Jilin	C32	C32	C	0	0	0.042253	22.9003	0.564912	1.79176	0.0496358	2	0	0.38213	0.0128656	38679	13.4826	0.0672151	0.377628	1229.35	3217.1	41.39	10162.9	2613	35230	683.1	3837.8
002502	2502	2015	Guangdong	C24	C24	C	0	0	0.099483	21.9269	0.0682843	1.79176	0.131688	2	2	0.730194	0.0443997	65456	55.173	0.0807127	0.447289	9366.78	12827.8	569.55	75820.8	11678	644310	6119.7	33913.8
002503	2503	2015	Guangdong	C18	C18	C	0	0	0.303845	22.0234	0.366526	1.79176	0.108031	2	0	0.730194	0.0443997	65456	55.173	0.0807127	0.447289	9366.78	12827.8	569.55	75820.8	11678	644310	6119.7	33913.8
002504	2504	2015	Beijing	E50	E	E	0	0	0.186382	22.1442	0.779652	1.79176	0.0537983	2	0	0.823302	0.0501595	119422	174.115	0.167684	0.16977	4723.86	5737.7	287.8	26034.1	2188	380963	4365.5	4419.8
002505	2505	2015	Hunan	A03	A	A	0	0	0.090345	22.842	0.30276	1.79176	0.219042	2	0	0.439091	0.0115663	43568	7.88314	0.0419899	0.439603	2515.43	5728.72	66.26	28811.7	6615	52147	1209.8	12665.7
002506	2506	2015	Shanghai	C39	C39	C	0	0	0.139575	23.4169	0.757684	1.79176	0.222605	2,3	5	0.891455	0.0439065	112981	269.029	0.14699	0.302236	5519.5	6191.56	271.85	27821.6	2458	661273	4089.5	8408.7
002507	2507	2015	Chongqing	C14	C14	C	0	0	0.167494	21.2301	0.171729	1.79176	0.156018	1	1	0.568257	0.0120438	53348	25.6824	0.0850735	0.442049	2154.83	3792	45.67	16305.9	3070	78845	1387.2	7208
002508	2508	2015	Zhejiang	C38	C38	C	0	0	0.248301	22.338	0.370099	1.79176	0.462181	2	3	0.723737	0.0377356	74479	48.7574	0.0668513	0.465978	4809.94	6645.98	250.79	44222	5985	291813	2956.3	20606.5
002509	2509	2015	Fujian	C35	C35	C	0	0	0.083369	22.3541	0.196114	1.79176	0.121208	2	6	0.635809	0.0191424	68880	49.3758	0.0678422	0.503001	2544.24	4001.58	76.6	27307.5	3984	196713	1852.6	13735.7
002510	2510	2015	Tianjin	C36	C36	C	0	0	0.012349	22.0365	0.515476	1.79176	0.101401	2	26	0.82513	0.0373784	75936	126.01	0.133674	0.412298	2667.11	3232.35	120.82	10889.2	1439	181328	1455.6	4489.6
002511	2511	2015	Guangdong	C22	C22	C	0	0	0.138783	22.2371	0.464388	1.79176	0.151826	2	0	0.730194	0.0443997	65456	55.173	0.0807127	0.447289	9366.78	12827.8	569.55	75820.8	11678	644310	6119.7	33913.8
002512	2512	2015	Guangdong	C39	C39	C	0	0	0.210044	22.3388	0.433609	1.79176	0.230835	2	13	0.730194	0.0443997	65456	55.173	0.0807127	0.447289	9366.78	12827.8	569.55	75820.8	11678	644310	6119.7	33913.8
002513	2513	2015	Jiangsu	C26	C26	C	0	0	0.13697	22.1177	0.403131	1.79176	0.106195	2	7	0.828751	0.0383956	86618	94.0654	0.0683761	0.464297	8028.59	9687.58	371.96	71876	8315	782154	4914.6	33371.8
002514	2514	2015	Jiangsu	C33	C33	C	0	0	0.118176	21.0651	0.277708	1.79176	0.0560241	2	4	0.828751	0.0383956	86618	94.0654	0.0683761	0.464297	8028.59	9687.58	371.96	71876	8315	782154	4914.6	33371.8
002515	2515	2015	Zhejiang	C13	C13	C	0	0	0.102451	21.0892	0.0536378	1.79176	0.0336938	2	0	0.723737	0.0377356	74479	48.7574	0.0668513	0.465978	4809.94	6645.98	250.79	44222	5985	291813	2956.3	20606.5
002516	2516	2015	Jiangsu	C17	C17	C	0	0	0.26985	22.6021	0.665797	1.79176	0.122851	2	2	0.828751	0.0383956	86618	94.0654	0.0683761	0.464297	8028.59	9687.58	371.96	71876	8315	782154	4914.6	33371.8
002517	2517	2015	Fujian	C19	C19	C	0	0	0.083248	21.027	0.433091	1.79176	0.143053	2	9	0.635809	0.0191424	68880	49.3758	0.0678422	0.503001	2544.24	4001.58	76.6	27307.5	3984	196713	1852.6	13735.7
002518	2518	2015	Guangdong	C38	C38	C	0	0	0.363753	21.6494	0.300407	1.79176	0.0832549	2	6	0.730194	0.0443997	65456	55.173	0.0807127	0.447289	9366.78	12827.8	569.55	75820.8	11678	644310	6119.7	33913.8
002519	2519	2015	Jiangsu	C39	C39	C	0	0	0.138482	21.9979	0.452165	1.79176	0.089028	0	12	0.828751	0.0383956	86618	94.0654	0.0683761	0.464297	8028.59	9687.58	371.96	71876	8315	782154	4914.6	33371.8
002520	2520	2015	Zhejiang	C34	C34	C	0	0	0.208711	21.6118	0.295359	1.79176	0.434573	2	8	0.723737	0.0377356	74479	48.7574	0.0668513	0.465978	4809.94	6645.98	250.79	44222	5985	291813	2956.3	20606.5
002521	2521	2015	Shandong	C22	C22	C	0	0	0.029859	22.1336	0.182096	1.79176	0.0628309	2	5	0.670221	0.0192788	57090	22.2313	0.0514752	0.441868	5529.33	8250.01	159.05	56159.1	9866	219334	2890.8	24814.9
002522	2522	2015	Zhejiang	C29	C29	C	0	0	0.223036	21.3277	0.244103	1.79176	0.0993458	2	0	0.723737	0.0377356	74479	48.7574	0.0668513	0.465978	4809.94	6645.98	250.79	44222	5985	291813	2956.3	20606.5
002523	2523	2015	Hunan	C34	C34	C	0	0	0.071834	21.7498	0.347866	1.79176	0.0721354	1	6	0.439091	0.0115663	43568	7.88314	0.0419899	0.439603	2515.43	5728.72	66.26	28811.7	6615	52147	1209.8	12665.7
002524	2524	2015	Xinjiang	E50	E	E	0	0	0.101979	21.3782	0.455643	1.79176	0.0901589	2	0	0.349789	0.0109439	40534	3.57149	0.0745676	0.361011	1330.9	3804.87	41.64	9545.7	2385	8518	711.8	3446.1
002526	2526	2015	Shandong	C35	C35	C	0	0	0.058177	21.8005	0.397984	1.79176	0.0852117	2	5	0.670221	0.0192788	57090	22.2313	0.0514752	0.441868	5529.33	8250.01	159.05	56159.1	9866	219334	2890.8	24814.9
002527	2527	2015	Shanghai	C38	C38	C	0	0	0.048798	21.9509	0.343794	1.79176	0.191223	2	12	0.891455	0.0439065	112981	269.029	0.14699	0.302236	5519.5	6191.56	271.85	27821.6	2458	661273	4089.5	8408.7
002528	2528	2015	Guangdong	C39	C39	C	0	0	0.237008	21.8058	0.186506	1.79176	0.13021	3	10	0.730194	0.0443997	65456	55.173	0.0807127	0.447289	9366.78	12827.8	569.55	75820.8	11678	644310	6119.7	33913.8
002529	2529	2015	Fujian	C34	C34	C	0	0	0.094694	20.9227	0.181649	1.79176	0.0434543	2	30	0.635809	0.0191424	68880	49.3758	0.0678422	0.503001	2544.24	4001.58	76.6	27307.5	3984	196713	1852.6	13735.7
002530	2530	2015	Jiangsu	C34	C34	C	0	0	0.172392	20.7229	0.235169	1.79176	0.191667	2	19	0.828751	0.0383956	86618	94.0654	0.0683761	0.464297	8028.59	9687.58	371.96	71876	8315	782154	4914.6	33371.8
002531	2531	2015	Jiangsu	C38	C38	C	0	0	0.192546	22.2587	0.502665	1.79176	0.139509	2	5	0.828751	0.0383956	86618	94.0654	0.0683761	0.464297	8028.59	9687.58	371.96	71876	8315	782154	4914.6	33371.8
002532	2532	2015	Zhejiang	C34	C34	C	0	0	0.082928	21.2092	0.210093	1.79176	0.100006	2	3	0.723737	0.0377356	74479	48.7574	0.0668513	0.465978	4809.94	6645.98	250.79	44222	5985	291813	2956.3	20606.5
002533	2533	2015	Hunan	C38	C38	C	0	0	0.048639	21.7636	0.212631	1.79176	0.276399	2	19	0.439091	0.0115663	43568	7.88314	0.0419899	0.439603	2515.43	5728.72	66.26	28811.7	6615	52147	1209.8	12665.7
002534	2534	2015	Zhejiang	C34	C34	C	0	0	0.229984	22.678	0.601656	1.60944	0.0638128	2,3	3	0.723737	0.0377356	74479	48.7574	0.0668513	0.465978	4809.94	6645.98	250.79	44222	5985	291813	2956.3	20606.5
002535	2535	2015	Henan	C35	C35	C	0	0	0.140728	22.6598	0.570079	1.60944	0.185047	2	6	0.443579	0.0122438	38042	7.08277	0.0438282	0.465819	3016.05	6799.35	83.25	36798.2	9701	68710	1612.8	17141.3
002536	2536	2015	Henan	C36	C36	C	0	0	0.158256	21.817	0.406436	1.60944	0.134758	2	50	0.443579	0.0122438	38042	7.08277	0.0438282	0.465819	3016.05	6799.35	83.25	36798.2	9701	68710	1612.8	17141.3
002537	2537	2015	Shandong	C34	C34	C	0	0	0.177311	21.7409	0.377158	1.60944	0.069014	2	2	0.670221	0.0192788	57090	22.2313	0.0514752	0.441868	5529.33	8250.01	159.05	56159.1	9866	219334	2890.8	24814.9
002538	2538	2015	Anhui	C26	C26	C	0	0	0.125059	22.1356	0.26641	1.60944	0.171593	2	5	0.468466	0.0282382	40211	17.7152	0.0512246	0.448927	2454.3	5239.01	147.94	24142.7	6011	106486	1236.7	10838.3
002539	2539	2015	Sichuan	C26	C26	C	0	0	0.20581	22.9055	0.651579	1.60944	0.108186	2	11	0.447541	0.0128963	37746	10.7868	0.0609327	0.427924	3355.44	7497.51	96.69	30829.1	8196	88409	1878.5	13192.5
002540	2540	2015	Jiangsu	C32	C32	C	0	0	0.188956	21.85	0.122925	1.60944	0.0752468	2	14	0.828751	0.0383956	86618	94.0654	0.0683761	0.464297	8028.59	9687.58	371.96	71876	8315	782154	4914.6	33371.8
002541	2541	2015	Anhui	C33	C33	C	0	0	0.252541	22.681	0.644013	1.60944	0.107412	2	14	0.468466	0.0282382	40211	17.7152	0.0512246	0.448927	2454.3	5239.01	147.94	24142.7	6011	106486	1236.7	10838.3
002542	2542	2015	Beijing	E48	E	E	0	0	0.167453	22.2811	0.433369	1.60944	0.156184	2	10	0.823302	0.0501595	119422	174.115	0.167684	0.16977	4723.86	5737.7	287.8	26034.1	2188	380963	4365.5	4419.8
002543	2543	2015	Guangdong	C38	C38	C	0	0	0.188722	22.1716	0.337139	1.60944	0.138664	2	34	0.730194	0.0443997	65456	55.173	0.0807127	0.447289	9366.78	12827.8	569.55	75820.8	11678	644310	6119.7	33913.8
002544	2544	2015	Guangdong	I65	I	I	0	0	0.125806	21.9797	0.649788	1.60944	0.247766	1	168	0.730194	0.0443997	65456	55.173	0.0807127	0.447289	9366.78	12827.8	569.55	75820.8	11678	644310	6119.7	33913.8
002545	2545	2015	Shandong	C33	C33	C	0	0	0.300428	22.1249	0.362649	1.60944	0.0696251	2	1	0.670221	0.0192788	57090	22.2313	0.0514752	0.441868	5529.33	8250.01	159.05	56159.1	9866	219334	2890.8	24814.9
002546	2546	2015	Jiangsu	C38	C38	C	0	0	0.250799	21.3376	0.199047	1.60944	0.439672	2	8	0.828751	0.0383956	86618	94.0654	0.0683761	0.464297	8028.59	9687.58	371.96	71876	8315	782154	4914.6	33371.8
002547	2547	2015	Jiangsu	C33	C33	C	0	0	0.192427	21.9795	0.463842	1.60944	0.0968497	2	5	0.828751	0.0383956	86618	94.0654	0.0683761	0.464297	8028.59	9687.58	371.96	71876	8315	782154	4914.6	33371.8
002548	2548	2015	Guangdong	C13	C13	C	0	0	0.198877	21.6166	0.322235	1.60944	0.316707	0	3	0.730194	0.0443997	65456	55.173	0.0807127	0.447289	9366.78	12827.8	569.55	75820.8	11678	644310	6119.7	33913.8
002549	2549	2015	Hunan	N77	N	N	0	0	0.421008	20.9023	0.26968	1.60944	0.144387	3	3	0.439091	0.0115663	43568	7.88314	0.0419899	0.439603	2515.43	5728.72	66.26	28811.7	6615	52147	1209.8	12665.7
002550	2550	2015	Jiangsu	C27	C27	C	0	0	0.067815	21.7647	0.190132	1.60944	0.0587168	2	5	0.828751	0.0383956	86618	94.0654	0.0683761	0.464297	8028.59	9687.58	371.96	71876	8315	782154	4914.6	33371.8
002551	2551	2015	Guangdong	C35	C35	C	0	0	0.174981	21.8079	0.465433	1.60944	0.130453	2	5	0.730194	0.0443997	65456	55.173	0.0807127	0.447289	9366.78	12827.8	569.55	75820.8	11678	644310	6119.7	33913.8
002552	2552	2015	Zhejiang	C34	C34	C	0	0	0.152926	20.9593	0.361858	1.60944	0.0280651	2	18	0.723737	0.0377356	74479	48.7574	0.0668513	0.465978	4809.94	6645.98	250.79	44222	5985	291813	2956.3	20606.5
002553	2553	2015	Jiangsu	C34	C34	C	0	0	0.162794	20.3804	0.076598	1.60944	0.0907067	2	5	0.828751	0.0383956	86618	94.0654	0.0683761	0.464297	8028.59	9687.58	371.96	71876	8315	782154	4914.6	33371.8
002554	2554	2015	Beijing	B11	B	B	0	0	0.068539	21.8942	0.342507	1.60944	0.177551	2	0	0.823302	0.0501595	119422	174.115	0.167684	0.16977	4723.86	5737.7	287.8	26034.1	2188	380963	4365.5	4419.8
002555	2555	2015	Anhui	C36	C36	C	0	0	0.128967	22.2544	0.197345	1.60944	0.240042	2	11	0.468466	0.0282382	40211	17.7152	0.0512246	0.448927	2454.3	5239.01	147.94	24142.7	6011	106486	1236.7	10838.3
002556	2556	2015	Anhui	F52	F	F	0	0	0.148988	22.505	0.612056	1.60944	0.18165	4	2	0.468466	0.0282382	40211	17.7152	0.0512246	0.448927	2454.3	5239.01	147.94	24142.7	6011	106486	1236.7	10838.3
002557	2557	2015	Anhui	C13	C13	C	0	0	0.265622	22.2451	0.360102	1.60944	0.0768462	2	7	0.468466	0.0282382	40211	17.7152	0.0512246	0.448927	2454.3	5239.01	147.94	24142.7	6011	106486	1236.7	10838.3
002558	2558	2015	Chongqing	N78	N	N	0	0	0.452428	20.2392	0.0591808	1.60944	0.152287	2	0	0.568257	0.0120438	53348	25.6824	0.0850735	0.442049	2154.83	3792	45.67	16305.9	3070	78845	1387.2	7208
002559	2559	2015	Jiangsu	C34	C34	C	0	0	0.01885	21.4355	0.283019	1.60944	0.341582	0	16	0.828751	0.0383956	86618	94.0654	0.0683761	0.464297	8028.59	9687.58	371.96	71876	8315	782154	4914.6	33371.8
002560	2560	2015	Henan	C38	C38	C	0	0	0.092906	21.5688	0.293239	1.60944	0.187137	2	0	0.443579	0.0122438	38042	7.08277	0.0438282	0.465819	3016.05	6799.35	83.25	36798.2	9701	68710	1612.8	17141.3
002561	2561	2015	Shanghai	F52	F	F	0	0	0.101538	21.605	0.175222	1.60944	0.291035	1	0	0.891455	0.0439065	112981	269.029	0.14699	0.302236	5519.5	6191.56	271.85	27821.6	2458	661273	4089.5	8408.7
002562	2562	2015	Zhejiang	C26	C26	C	0	0	0.137262	21.4455	0.17194	1.60944	0.377285	2	7	0.723737	0.0377356	74479	48.7574	0.0668513	0.465978	4809.94	6645.98	250.79	44222	5985	291813	2956.3	20606.5
002563	2563	2015	Zhejiang	C18	C18	C	0	0	0.088564	23.179	0.205422	1.60944	0.218296	2	0	0.723737	0.0377356	74479	48.7574	0.0668513	0.465978	4809.94	6645.98	250.79	44222	5985	291813	2956.3	20606.5
002564	2564	2015	Jiangsu	C35	C35	C	0	0	0.148959	22.6519	0.575148	1.60944	0.127164	2	21	0.828751	0.0383956	86618	94.0654	0.0683761	0.464297	8028.59	9687.58	371.96	71876	8315	782154	4914.6	33371.8
002565	2565	2015	Shanghai	C22	C22	C	0	0	0.207954	21.9555	0.43054	1.60944	0.101635	3	8	0.891455	0.0439065	112981	269.029	0.14699	0.302236	5519.5	6191.56	271.85	27821.6	2458	661273	4089.5	8408.7
002566	2566	2015	Jilin	C27	C27	C	0	0	0.157082	21.6917	0.337411	1.60944	0.0614348	2	0	0.38213	0.0128656	38679	13.4826	0.0672151	0.377628	1229.35	3217.1	41.39	10162.9	2613	35230	683.1	3837.8
002567	2567	2015	Hunan	C13	C13	C	0	0	0.101258	22.1173	0.322432	1.60944	0.200404	2	5	0.439091	0.0115663	43568	7.88314	0.0419899	0.439603	2515.43	5728.72	66.26	28811.7	6615	52147	1209.8	12665.7
002568	2568	2015	Shanghai	C26	C26	C	0	0	0.258649	21.3218	0.452397	1.60944	0.319272	2	1	0.891455	0.0439065	112981	269.029	0.14699	0.302236	5519.5	6191.56	271.85	27821.6	2458	661273	4089.5	8408.7
002569	2569	2015	Zhejiang	C18	C18	C	0	0	0.107629	20.3443	0.242232	1.60944	0.336377	2	0	0.723737	0.0377356	74479	48.7574	0.0668513	0.465978	4809.94	6645.98	250.79	44222	5985	291813	2956.3	20606.5
002570	2570	2015	Zhejiang	C14	C14	C	0	0	0.147226	22.3954	0.311223	1.60944	0.0735573	2	3	0.723737	0.0377356	74479	48.7574	0.0668513	0.465978	4809.94	6645.98	250.79	44222	5985	291813	2956.3	20606.5
002571	2571	2015	Anhui	C30	C30	C	0	0	0.179203	21.5247	0.317962	1.60944	0.153746	2	8	0.468466	0.0282382	40211	17.7152	0.0512246	0.448927	2454.3	5239.01	147.94	24142.7	6011	106486	1236.7	10838.3
002572	2572	2015	Guangdong	C21	C21	C	0	0	0.106259	21.872	0.231838	1.60944	0.316206	2	4	0.730194	0.0443997	65456	55.173	0.0807127	0.447289	9366.78	12827.8	569.55	75820.8	11678	644310	6119.7	33913.8
002573	2573	2015	Beijing	N77	N	N	0	0	0.209272	22.6014	0.537144	1.60944	0.0794646	2	4	0.823302	0.0501595	119422	174.115	0.167684	0.16977	4723.86	5737.7	287.8	26034.1	2188	380963	4365.5	4419.8
002574	2574	2015	Zhejiang	C41	C41	C	0	0	0.137812	22.3228	0.383126	1.60944	0.116659	2	0	0.723737	0.0377356	74479	48.7574	0.0668513	0.465978	4809.94	6645.98	250.79	44222	5985	291813	2956.3	20606.5
002575	2575	2015	Guangdong	C24	C24	C	0	0	0.20761	20.6843	0.0697119	1.60944	0.139656	2	0	0.730194	0.0443997	65456	55.173	0.0807127	0.447289	9366.78	12827.8	569.55	75820.8	11678	644310	6119.7	33913.8
002576	2576	2015	Jiangsu	C38	C38	C	0	0	0.107477	20.8276	0.201404	1.60944	0.117264	2	37	0.828751	0.0383956	86618	94.0654	0.0683761	0.464297	8028.59	9687.58	371.96	71876	8315	782154	4914.6	33371.8
002577	2577	2015	Guangdong	C39	C39	C	0	0	0.451516	21.239	0.2696	1.60944	0.340482	3	9	0.730194	0.0443997	65456	55.173	0.0807127	0.447289	9366.78	12827.8	569.55	75820.8	11678	644310	6119.7	33913.8
002578	2578	2015	Fujian	C32	C32	C	0	0	0.11717	20.9669	0.229672	1.60944	0.0328074	2	4	0.635809	0.0191424	68880	49.3758	0.0678422	0.503001	2544.24	4001.58	76.6	27307.5	3984	196713	1852.6	13735.7
002579	2579	2015	Guangdong	C39	C39	C	0	0	0.143604	20.9554	0.482132	1.60944	0.0640474	2	11	0.730194	0.0443997	65456	55.173	0.0807127	0.447289	9366.78	12827.8	569.55	75820.8	11678	644310	6119.7	33913.8
002580	2580	2015	Shandong	C38	C38	C	0	0	0.018856	21.3138	0.373051	1.60944	0.156581	2	13	0.670221	0.0192788	57090	22.2313	0.0514752	0.441868	5529.33	8250.01	159.05	56159.1	9866	219334	2890.8	24814.9
002581	2581	2015	Shandong	C26	C26	C	0	0	0.106203	21.6053	0.112561	1.60944	0.361672	2	6	0.670221	0.0192788	57090	22.2313	0.0514752	0.441868	5529.33	8250.01	159.05	56159.1	9866	219334	2890.8	24814.9
002582	2582	2015	Henan	C13	C13	C	0	0	0.149293	21.5895	0.418692	1.60944	0.0582107	2	0	0.443579	0.0122438	38042	7.08277	0.0438282	0.465819	3016.05	6799.35	83.25	36798.2	9701	68710	1612.8	17141.3
002583	2583	2015	Guangdong	C39	C39	C	0	0	0.342855	22.2501	0.503279	1.60944	0.1157	2	69	0.730194	0.0443997	65456	55.173	0.0807127	0.447289	9366.78	12827.8	569.55	75820.8	11678	644310	6119.7	33913.8
002584	2584	2015	Guangdong	C26	C26	C	0	0	0.082181	21.5951	0.24828	1.60944	0.343327	2	1	0.730194	0.0443997	65456	55.173	0.0807127	0.447289	9366.78	12827.8	569.55	75820.8	11678	644310	6119.7	33913.8
002585	2585	2015	Jiangsu	C29	C29	C	0	0	0.129083	22.4831	0.100401	1.60944	0.0839903	2	14	0.828751	0.0383956	86618	94.0654	0.0683761	0.464297	8028.59	9687.58	371.96	71876	8315	782154	4914.6	33371.8
002586	2586	2015	Zhejiang	E48	E	E	0	0	0.17394	22.2176	0.630997	1.60944	0.174476	2	2	0.723737	0.0377356	74479	48.7574	0.0668513	0.465978	4809.94	6645.98	250.79	44222	5985	291813	2956.3	20606.5
002587	2587	2015	Guangdong	C39	C39	C	0	0	0.09697	20.367	0.155397	1.60944	0.268626	2	18	0.730194	0.0443997	65456	55.173	0.0807127	0.447289	9366.78	12827.8	569.55	75820.8	11678	644310	6119.7	33913.8
002588	2588	2015	Shandong	C26	C26	C	0	0	0.079282	22.5662	0.393744	1.60944	0.129342	2	22	0.670221	0.0192788	57090	22.2313	0.0514752	0.441868	5529.33	8250.01	159.05	56159.1	9866	219334	2890.8	24814.9
002589	2589	2015	Shandong	F51	F	F	0	0	0.107938	22.905	0.615835	1.60944	0.132884	2	0	0.670221	0.0192788	57090	22.2313	0.0514752	0.441868	5529.33	8250.01	159.05	56159.1	9866	219334	2890.8	24814.9
002590	2590	2015	Zhejiang	C36	C36	C	0	0	0.293479	21.4583	0.594567	1.60944	0.155001	2	6	0.723737	0.0377356	74479	48.7574	0.0668513	0.465978	4809.94	6645.98	250.79	44222	5985	291813	2956.3	20606.5
002591	2591	2015	Jiangxi	C26	C26	C	0	0	0.118178	20.6491	0.187173	1.60944	0.131175	2	2	0.490814	0.0169494	37995	16.1824	0.0505957	0.491319	2165.74	4412.55	74.79	17031.1	4485	72578	861.7	8367.7
002592	2592	2015	Guangxi	C36	C36	C	0	0	0.088861	21.6573	0.209107	1.60944	0.371994	2	10	0.372686	0.0122076	31375	8.83995	0.0662865	0.358678	1515.16	4065.51	49.63	15030.2	4811	42529	996.3	5391
002593	2593	2015	Fujian	C36	C36	C	0	0	0.193166	21.8127	0.411487	1.60944	0.0686319	2	3	0.635809	0.0191424	68880	49.3758	0.0678422	0.503001	2544.24	4001.58	76.6	27307.5	3984	196713	1852.6	13735.7
002594	2594	2015	Guangdong	C36	C36	C	0	0	0.142175	25.4724	0.68802	1.60944	0.057119	2	628	0.730194	0.0443997	65456	55.173	0.0807127	0.447289	9366.78	12827.8	569.55	75820.8	11678	644310	6119.7	33913.8
002595	2595	2015	Shandong	C35	C35	C	0	0	0.117822	21.9827	0.145787	1.60944	0.0702473	2	21	0.670221	0.0192788	57090	22.2313	0.0514752	0.441868	5529.33	8250.01	159.05	56159.1	9866	219334	2890.8	24814.9
002596	2596	2015	Hainan	C30	C30	C	0	0	0.057694	21.8768	0.337938	1.60944	0.106659	2	1	0.506442	0.00998846	40220	32.9884	0.0676237	0.233405	627.7	1239.43	12.38	3782.7	945	31174	255.8	882.9
002597	2597	2015	Anhui	C26	C26	C	0	0	0.259619	22.0146	0.3964	1.60944	0.154059	2	49	0.468466	0.0282382	40211	17.7152	0.0512246	0.448927	2454.3	5239.01	147.94	24142.7	6011	106486	1236.7	10838.3
002598	2598	2015	Shandong	C34	C34	C	0	0	0.1013	20.7053	0.228148	1.60944	0.0506979	1	3	0.670221	0.0192788	57090	22.2313	0.0514752	0.441868	5529.33	8250.01	159.05	56159.1	9866	219334	2890.8	24814.9
002599	2599	2015	Beijing	C23	C23	C	0	0	0.105176	20.936	0.475078	1.60944	0.0564747	2	0	0.823302	0.0501595	119422	174.115	0.167684	0.16977	4723.86	5737.7	287.8	26034.1	2188	380963	4365.5	4419.8
002600	2600	2015	Guangdong	C39	C39	C	0	0	0.068477	22.5375	0.532097	1.60944	0.17965	2	3	0.730194	0.0443997	65456	55.173	0.0807127	0.447289	9366.78	12827.8	569.55	75820.8	11678	644310	6119.7	33913.8
002601	2601	2015	Henan	C26	C26	C	0	0	0.038819	22.4744	0.590709	1.60944	0.0976659	0	4	0.443579	0.0122438	38042	7.08277	0.0438282	0.465819	3016.05	6799.35	83.25	36798.2	9701	68710	1612.8	17141.3
002602	2602	2015	Zhejiang	C36	C36	C	0	0	0.123609	22.3468	0.21249	1.60944	0.105098	2	0	0.723737	0.0377356	74479	48.7574	0.0668513	0.465978	4809.94	6645.98	250.79	44222	5985	291813	2956.3	20606.5
002603	2603	2015	Hebei	C27	C27	C	0	0	0.163999	22.465	0.15412	1.60944	0.07545	2	28	0.470364	0.00807856	36466	10.0237	0.0550177	0.430731	2649.18	5632.19	45.5	26744.1	7345	73624	1471.4	11519.5
002604	2604	2015	Shandong	C13	C13	C	0	0	0.048194	21.7154	0.297858	1.60944	0.271457	2	12	0.670221	0.0192788	57090	22.2313	0.0514752	0.441868	5529.33	8250.01	159.05	56159.1	9866	219334	2890.8	24814.9
002605	2605	2015	Shanghai	C24	C24	C	0	0	0.106773	21.0953	0.268005	1.60944	0.149317	2,3	0	0.891455	0.0439065	112981	269.029	0.14699	0.302236	5519.5	6191.56	271.85	27821.6	2458	661273	4089.5	8408.7
002606	2606	2015	Liaoning	C38	C38	C	0	0	0.077088	21.0359	0.429619	1.60944	0.0746386	2	1	0.474693	0.0153784	47511	47.6346	0.0752113	0.403944	2127.39	4481.61	68.92	20657.8	4338	206639	1553.7	8344.6
002607	2607	2015	Anhui	F52	F	F	0	0	0.093877	22.0227	0.767387	1.60944	0.179319	2	0	0.468466	0.0282382	40211	17.7152	0.0512246	0.448927	2454.3	5239.01	147.94	24142.7	6011	106486	1236.7	10838.3
002608	2608	2015	Jiangsu	C37	C37	C	1	0	0.116414	24.4859	0.709319	1.60944	0	1	0	0.828751	0.0383956	86618	94.0654	0.0683761	0.464297	8028.59	9687.58	371.96	71876	8315	782154	4914.6	33371.8
002609	2609	2015	Guangdong	I65	I	I	0	0	0.214214	20.9496	0.223049	1.60944	0.484013	2	49	0.730194	0.0443997	65456	55.173	0.0807127	0.447289	9366.78	12827.8	569.55	75820.8	11678	644310	6119.7	33913.8
002610	2610	2015	Jiangsu	C38	C38	C	0	0	0.062146	23.2231	0.794872	1.60944	0.160917	2	38	0.828751	0.0383956	86618	94.0654	0.0683761	0.464297	8028.59	9687.58	371.96	71876	8315	782154	4914.6	33371.8
002611	2611	2015	Guangdong	C35	C35	C	0	0	0.165816	21.6352	0.561926	1.60944	0.135105	2	13	0.730194	0.0443997	65456	55.173	0.0807127	0.447289	9366.78	12827.8	569.55	75820.8	11678	644310	6119.7	33913.8
002612	2612	2015	Beijing	C18	C18	C	0	0	0.272364	21.7489	0.166312	1.60944	0.129652	2	0	0.823302	0.0501595	119422	174.115	0.167684	0.16977	4723.86	5737.7	287.8	26034.1	2188	380963	4365.5	4419.8
002613	2613	2015	Henan	C35	C35	C	0	0	0.305291	21.3882	0.172629	1.60944	0.152296	2	0	0.443579	0.0122438	38042	7.08277	0.0438282	0.465819	3016.05	6799.35	83.25	36798.2	9701	68710	1612.8	17141.3
002614	2614	2015	Fujian	C35	C35	C	0	0	0.158952	22.0905	0.405232	1.60944	0.185705	2	7	0.635809	0.0191424	68880	49.3758	0.0678422	0.503001	2544.24	4001.58	76.6	27307.5	3984	196713	1852.6	13735.7
002615	2615	2015	Zhejiang	C33	C33	C	0	0	0.250244	20.6062	0.279428	1.60944	0.137979	2	1	0.723737	0.0377356	74479	48.7574	0.0668513	0.465978	4809.94	6645.98	250.79	44222	5985	291813	2956.3	20606.5
002616	2616	2015	Guangdong	C38	C38	C	0	0	0.127736	21.7894	0.441756	1.60944	0.0598849	2	1	0.730194	0.0443997	65456	55.173	0.0807127	0.447289	9366.78	12827.8	569.55	75820.8	11678	644310	6119.7	33913.8
002617	2617	2015	Zhejiang	C38	C38	C	0	0	0.19987	21.3454	0.490369	1.60944	0.0740285	2	6	0.723737	0.0377356	74479	48.7574	0.0668513	0.465978	4809.94	6645.98	250.79	44222	5985	291813	2956.3	20606.5
002618	2618	2015	Guangdong	C39	C39	C	0	0	0.098576	21.5932	0.308065	1.60944	0.122746	2	0	0.730194	0.0443997	65456	55.173	0.0807127	0.447289	9366.78	12827.8	569.55	75820.8	11678	644310	6119.7	33913.8
002619	2619	2015	Zhejiang	C30	C30	C	0	0	0.068082	22.0263	0.129431	1.60944	0.0672444	2	0	0.723737	0.0377356	74479	48.7574	0.0668513	0.465978	4809.94	6645.98	250.79	44222	5985	291813	2956.3	20606.5
002620	2620	2015	Guangdong	E50	E	E	0	0	0.147743	21.4807	0.493883	1.60944	0.0959482	2	6	0.730194	0.0443997	65456	55.173	0.0807127	0.447289	9366.78	12827.8	569.55	75820.8	11678	644310	6119.7	33913.8
002621	2621	2015	Liaoning	C35	C35	C	0	0	0.175126	20.8728	0.0536378	1.60944	0.325497	2	2	0.474693	0.0153784	47511	47.6346	0.0752113	0.403944	2127.39	4481.61	68.92	20657.8	4338	206639	1553.7	8344.6
002622	2622	2015	Jilin	C38	C38	C	0	0	0.090658	21.0246	0.146318	1.60944	0.297209	2	0	0.38213	0.0128656	38679	13.4826	0.0672151	0.377628	1229.35	3217.1	41.39	10162.9	2613	35230	683.1	3837.8
002623	2623	2015	Jiangsu	C30	C30	C	0	0	0.213999	21.7049	0.191799	1.60944	0.207559	2	3	0.828751	0.0383956	86618	94.0654	0.0683761	0.464297	8028.59	9687.58	371.96	71876	8315	782154	4914.6	33371.8
002624	2624	2015	Zhejiang	R87	R	R	0	0	0.097437	21.8321	0.620993	1.60944	0.362283	2	0	0.723737	0.0377356	74479	48.7574	0.0668513	0.465978	4809.94	6645.98	250.79	44222	5985	291813	2956.3	20606.5
002625	2625	2015	Zhejiang	C36	C36	C	0	0	0.083305	20.3719	0.248195	1.60944	0.0288865	2	17	0.723737	0.0377356	74479	48.7574	0.0668513	0.465978	4809.94	6645.98	250.79	44222	5985	291813	2956.3	20606.5
002626	2626	2015	Fujian	C14	C14	C	0	0	0.193937	21.7432	0.444351	1.60944	0.23044	2	2	0.635809	0.0191424	68880	49.3758	0.0678422	0.503001	2544.24	4001.58	76.6	27307.5	3984	196713	1852.6	13735.7
002627	2627	2015	Hubei	G54	G	G	0	0	0.133042	21.4471	0.472376	1.60944	0.19615	1	0	0.490071	0.0256586	52566	15.2532	0.0518173	0.442557	3005.53	6132.84	157.36	30661.6	5850	89231	1588.8	13569.5
002628	2628	2015	Sichuan	E48	E	E	0	0	0.025455	22.4597	0.539229	1.60944	0.174738	2	0	0.447541	0.0128963	37746	10.7868	0.0609327	0.427924	3355.44	7497.51	96.69	30829.1	8196	88409	1878.5	13192.5
002629	2629	2015	Sichuan	B11	B	B	0	0	0.020253	20.533	0.199829	1.60944	0.141184	2	2	0.447541	0.0128963	37746	10.7868	0.0609327	0.427924	3355.44	7497.51	96.69	30829.1	8196	88409	1878.5	13192.5
002630	2630	2015	Sichuan	C34	C34	C	0	0	0.046532	22.9389	0.679679	1.60944	0.0590683	2	7	0.447541	0.0128963	37746	10.7868	0.0609327	0.427924	3355.44	7497.51	96.69	30829.1	8196	88409	1878.5	13192.5
002631	2631	2015	Jiangsu	C20	C20	C	0	0	0.331822	21.2986	0.114211	1.60944	0.351812	2	17	0.828751	0.0383956	86618	94.0654	0.0683761	0.464297	8028.59	9687.58	371.96	71876	8315	782154	4914.6	33371.8
002632	2632	2015	Zhejiang	C26	C26	C	0	0	0.186005	21.1709	0.0947398	1.60944	0.27191	2	2	0.723737	0.0377356	74479	48.7574	0.0668513	0.465978	4809.94	6645.98	250.79	44222	5985	291813	2956.3	20606.5
002633	2633	2015	Zhejiang	C34	C34	C	1	0	0.171818	20.3893	0.246805	1.60944	0	2	1	0.723737	0.0377356	74479	48.7574	0.0668513	0.465978	4809.94	6645.98	250.79	44222	5985	291813	2956.3	20606.5
002634	2634	2015	Zhejiang	C18	C18	C	0	0	0.168655	20.8049	0.182746	1.60944	0.300192	2	0	0.723737	0.0377356	74479	48.7574	0.0668513	0.465978	4809.94	6645.98	250.79	44222	5985	291813	2956.3	20606.5
002635	2635	2015	Jiangsu	C39	C39	C	0	0	0.188123	21.8507	0.243597	1.60944	0.20243	2	37	0.828751	0.0383956	86618	94.0654	0.0683761	0.464297	8028.59	9687.58	371.96	71876	8315	782154	4914.6	33371.8
002636	2636	2015	Shanghai	C39	C39	C	0	0	0.224983	21.7117	0.482684	1.60944	0.0719898	2	3	0.891455	0.0439065	112981	269.029	0.14699	0.302236	5519.5	6191.56	271.85	27821.6	2458	661273	4089.5	8408.7
002637	2637	2015	Zhejiang	C26	C26	C	0	0	0.026299	21.4959	0.436852	1.60944	0.115402	2	0	0.723737	0.0377356	74479	48.7574	0.0668513	0.465978	4809.94	6645.98	250.79	44222	5985	291813	2956.3	20606.5
002638	2638	2015	Guangdong	C38	C38	C	0	0	0.075182	21.8991	0.303185	1.60944	0.446103	2	10	0.730194	0.0443997	65456	55.173	0.0807127	0.447289	9366.78	12827.8	569.55	75820.8	11678	644310	6119.7	33913.8
002639	2639	2015	Fujian	C34	C34	C	0	0	0.128402	21.6391	0.3384	1.60944	0.116633	2	2	0.635809	0.0191424	68880	49.3758	0.0678422	0.503001	2544.24	4001.58	76.6	27307.5	3984	196713	1852.6	13735.7
002640	2640	2015	Shanxi1	F52	F	F	0	0	0.111757	21.8618	0.345606	1.60944	0.16531	2	0	0.479803	0.0109466	34159	11.6814	0.0705793	0.43367	1642.35	3422.97	37.47	12036.1	3519	41107	849.5	5219.7
002641	2641	2015	Zhejiang	C29	C29	C	0	0	0.221027	22.1032	0.403946	1.60944	0.109509	2	47	0.723737	0.0377356	74479	48.7574	0.0668513	0.465978	4809.94	6645.98	250.79	44222	5985	291813	2956.3	20606.5
002642	2642	2015	Beijing	I65	I	I	0	0	0.073118	22.2622	0.232371	1.60944	0.296166	2	9	0.823302	0.0501595	119422	174.115	0.167684	0.16977	4723.86	5737.7	287.8	26034.1	2188	380963	4365.5	4419.8
002643	2643	2015	Shandong	C26	C26	C	0	0	0.072535	21.8281	0.138963	1.60944	0.230577	1	50	0.670221	0.0192788	57090	22.2313	0.0514752	0.441868	5529.33	8250.01	159.05	56159.1	9866	219334	2890.8	24814.9
002644	2644	2015	Gansu	C27	C27	C	0	0	0.362435	21.0325	0.0945125	1.60944	0.366242	1	0	0.251448	0.0100902	26883	3.03488	0.0817117	0.368799	743.86	2958.31	29.85	6793.4	2523	7657	555.1	2505.4
002645	2645	2015	Jiangsu	C35	C35	C	0	0	0.258007	21.2799	0.136527	1.60944	0.099602	2	7	0.828751	0.0383956	86618	94.0654	0.0683761	0.464297	8028.59	9687.58	371.96	71876	8315	782154	4914.6	33371.8
002646	2646	2015	Qinghai	C15	C15	C	0	0	0.423629	21.725	0.141593	1.60944	0.157605	2	0	0.176305	0.00740516	35634	12.818	0.101202	0.370491	267.13	1515.16	11.22	2054.3	577	7396	207.9	761.1
002647	2647	2015	Zhejiang	C38	C38	C	0	0	0.151383	21.4733	0.467896	1.60944	0.193165	2	0	0.723737	0.0377356	74479	48.7574	0.0668513	0.465978	4809.94	6645.98	250.79	44222	5985	291813	2956.3	20606.5
002648	2648	2015	Zhejiang	C26	C26	C	0	0	0.284951	22.6831	0.558817	1.60944	0.0863555	2,3	6	0.723737	0.0377356	74479	48.7574	0.0668513	0.465978	4809.94	6645.98	250.79	44222	5985	291813	2956.3	20606.5
002649	2649	2015	Beijing	I65	I	I	0	0	0.027762	21.5852	0.273258	1.38629	0.35671	0	2	0.823302	0.0501595	119422	174.115	0.167684	0.16977	4723.86	5737.7	287.8	26034.1	2188	380963	4365.5	4419.8
002650	2650	2015	Hunan	C14	C14	C	0	0	0.162294	21.7154	0.315925	1.38629	0.112403	2	1	0.439091	0.0115663	43568	7.88314	0.0419899	0.439603	2515.43	5728.72	66.26	28811.7	6615	52147	1209.8	12665.7
002651	2651	2015	Sichuan	C35	C35	C	0	0	0.252296	21.6386	0.254135	1.38629	0.516878	2	7	0.447541	0.0128963	37746	10.7868	0.0609327	0.427924	3355.44	7497.51	96.69	30829.1	8196	88409	1878.5	13192.5
002652	2652	2015	Jiangsu	C33	C33	C	0	0	0.181726	21.3155	0.620309	1.38629	0.0938473	2	8	0.828751	0.0383956	86618	94.0654	0.0683761	0.464297	8028.59	9687.58	371.96	71876	8315	782154	4914.6	33371.8
002653	2653	2015	Xizang	C27	C27	C	0	0	0.209445	21.895	0.331813	1.38629	0.370002	2	57	0.0992645	0.00391615	32477	6.05152	0.0620534	0.321361	137.13	1381.46	5.41	1063.6	330	1997	66	341.8
002654	2654	2015	Guangdong	C39	C39	C	0	0	0.063378	21.4591	0.365075	1.38629	0.130236	2	31	0.730194	0.0443997	65456	55.173	0.0807127	0.447289	9366.78	12827.8	569.55	75820.8	11678	644310	6119.7	33913.8
002655	2655	2015	Shandong	C39	C39	C	0	0	0.041028	20.8676	0.452895	1.38629	0.138785	2	14	0.670221	0.0192788	57090	22.2313	0.0514752	0.441868	5529.33	8250.01	159.05	56159.1	9866	219334	2890.8	24814.9
002656	2656	2015	Guangdong	C18	C18	C	0	0	0.187031	21.7479	0.513812	1.38629	0.155571	2	2	0.730194	0.0443997	65456	55.173	0.0807127	0.447289	9366.78	12827.8	569.55	75820.8	11678	644310	6119.7	33913.8
002657	2657	2015	Beijing	I65	I	I	0	0	0.055137	21.6745	0.360028	1.38629	0.22057	2	0	0.823302	0.0501595	119422	174.115	0.167684	0.16977	4723.86	5737.7	287.8	26034.1	2188	380963	4365.5	4419.8
002658	2658	2015	Beijing	C40	C40	C	0	0	0.396004	21.3184	0.126684	1.38629	0.162681	2	10	0.823302	0.0501595	119422	174.115	0.167684	0.16977	4723.86	5737.7	287.8	26034.1	2188	380963	4365.5	4419.8
002659	2659	2015	Jiangsu	E48	E	E	0	0	0.058578	21.6651	0.663283	1.38629	0.131644	2	0	0.828751	0.0383956	86618	94.0654	0.0683761	0.464297	8028.59	9687.58	371.96	71876	8315	782154	4914.6	33371.8
002660	2660	2015	Guangdong	C39	C39	C	0	0	0.095998	21.3439	0.463412	1.38629	0.159237	2	13	0.730194	0.0443997	65456	55.173	0.0807127	0.447289	9366.78	12827.8	569.55	75820.8	11678	644310	6119.7	33913.8
002661	2661	2015	Hunan	C14	C14	C	0	0	0.336168	21.6218	0.185897	1.38629	0.493313	2	6	0.439091	0.0115663	43568	7.88314	0.0419899	0.439603	2515.43	5728.72	66.26	28811.7	6615	52147	1209.8	12665.7
002662	2662	2015	Beijing	C36	C36	C	0	0	0.183529	22.6507	0.356573	1.38629	0.127375	2,3	22	0.823302	0.0501595	119422	174.115	0.167684	0.16977	4723.86	5737.7	287.8	26034.1	2188	380963	4365.5	4419.8
002663	2663	2015	Guangdong	E48	E	E	0	0	0.107421	22.5853	0.340671	1.38629	0.175276	2	0	0.730194	0.0443997	65456	55.173	0.0807127	0.447289	9366.78	12827.8	569.55	75820.8	11678	644310	6119.7	33913.8
002664	2664	2015	Zhejiang	C36	C36	C	0	0	0.176812	21.7318	0.441642	1.38629	0.401399	2	14	0.723737	0.0377356	74479	48.7574	0.0668513	0.465978	4809.94	6645.98	250.79	44222	5985	291813	2956.3	20606.5
002665	2665	2015	Beijing	C38	C38	C	0	0	0.090896	22.3087	0.392191	1.38629	0.20509	2	3	0.823302	0.0501595	119422	174.115	0.167684	0.16977	4723.86	5737.7	287.8	26034.1	2188	380963	4365.5	4419.8
002666	2666	2015	Guangdong	C26	C26	C	0	0	0.163382	21.8906	0.174488	1.38629	0.139981	2	11	0.730194	0.0443997	65456	55.173	0.0807127	0.447289	9366.78	12827.8	569.55	75820.8	11678	644310	6119.7	33913.8
002667	2667	2015	Liaoning	C35	C35	C	0	0	0.089446	20.5621	0.106055	1.38629	0.34685	2	1	0.474693	0.0153784	47511	47.6346	0.0752113	0.403944	2127.39	4481.61	68.92	20657.8	4338	206639	1553.7	8344.6
002668	2668	2015	Guangdong	C38	C38	C	0	0	0.072993	22.1894	0.584884	1.38629	0.183651	2	14	0.730194	0.0443997	65456	55.173	0.0807127	0.447289	9366.78	12827.8	569.55	75820.8	11678	644310	6119.7	33913.8
002669	2669	2015	Shanghai	C26	C26	C	0	0	0.05644	20.6234	0.203583	1.38629	0.110997	2	4	0.891455	0.0439065	112981	269.029	0.14699	0.302236	5519.5	6191.56	271.85	27821.6	2458	661273	4089.5	8408.7
002670	2670	2015	Guangdong	C38	C38	C	0	0	0.10578	20.7672	0.254968	1.38629	0.0613711	2	5	0.730194	0.0443997	65456	55.173	0.0807127	0.447289	9366.78	12827.8	569.55	75820.8	11678	644310	6119.7	33913.8
002671	2671	2015	Shandong	C30	C30	C	0	0	0.069988	21.6264	0.403752	1.38629	0.125275	2	8	0.670221	0.0192788	57090	22.2313	0.0514752	0.441868	5529.33	8250.01	159.05	56159.1	9866	219334	2890.8	24814.9
002672	2672	2015	Guangdong	N77	N	N	0	0	0.133487	22.6232	0.51841	1.38629	0.128302	2	10	0.730194	0.0443997	65456	55.173	0.0807127	0.447289	9366.78	12827.8	569.55	75820.8	11678	644310	6119.7	33913.8
002673	2673	2015	Shanxi2	J67	J	J	0	1	0.103722	24.7878	0.790617	1.38629	0	1	0	0.470732	0.0130894	47408	13.409	0.0647284	0.476383	2059.95	4376.06	57.28	18188.3	3846	51571	1177.3	8664.6
002674	2674	2015	Fujian	C19	C19	C	0	0	0.152337	21.6593	0.376356	1.38629	0.153276	2	13	0.635809	0.0191424	68880	49.3758	0.0678422	0.503001	2544.24	4001.58	76.6	27307.5	3984	196713	1852.6	13735.7
002675	2675	2015	Shandong	C27	C27	C	0	0	0.086462	21.6585	0.122431	1.38629	0.125434	2	5	0.670221	0.0192788	57090	22.2313	0.0514752	0.441868	5529.33	8250.01	159.05	56159.1	9866	219334	2890.8	24814.9
002676	2676	2015	Guangdong	C29	C29	C	0	0	0.239508	21.2054	0.336103	1.38629	0.1247	2,3	6	0.730194	0.0443997	65456	55.173	0.0807127	0.447289	9366.78	12827.8	569.55	75820.8	11678	644310	6119.7	33913.8
002677	2677	2015	Zhejiang	C38	C38	C	0	0	0.461434	20.9154	0.13897	1.38629	0.306808	2	2	0.723737	0.0377356	74479	48.7574	0.0668513	0.465978	4809.94	6645.98	250.79	44222	5985	291813	2956.3	20606.5
002678	2678	2015	Guangdong	C24	C24	C	0	0	0.555215	21.6251	0.21635	1.38629	0.243055	1	10	0.730194	0.0443997	65456	55.173	0.0807127	0.447289	9366.78	12827.8	569.55	75820.8	11678	644310	6119.7	33913.8
002679	2679	2015	Fujian	A02	A	A	0	0	0.496103	21.2259	0.561969	1.38629	0.0953015	1	0	0.635809	0.0191424	68880	49.3758	0.0678422	0.503001	2544.24	4001.58	76.6	27307.5	3984	196713	1852.6	13735.7
002680	2680	2015	Jiangsu	C35	C35	C	0	0	0.102035	22.0301	0.110346	1.38629	0.611473	2	10	0.828751	0.0383956	86618	94.0654	0.0683761	0.464297	8028.59	9687.58	371.96	71876	8315	782154	4914.6	33371.8
002681	2681	2015	Guangdong	C39	C39	C	0	0	0.212722	21.8623	0.204058	1.38629	0.195374	2	14	0.730194	0.0443997	65456	55.173	0.0807127	0.447289	9366.78	12827.8	569.55	75820.8	11678	644310	6119.7	33913.8
002682	2682	2015	Fujian	G54	G	G	0	0	0.072069	22.121	0.594893	1.38629	0.171591	1	0	0.635809	0.0191424	68880	49.3758	0.0678422	0.503001	2544.24	4001.58	76.6	27307.5	3984	196713	1852.6	13735.7
002683	2683	2015	Guangdong	B11	B	B	0	0	0.072429	22.1679	0.436259	1.38629	0.0717731	1	16	0.730194	0.0443997	65456	55.173	0.0807127	0.447289	9366.78	12827.8	569.55	75820.8	11678	644310	6119.7	33913.8
002684	2684	2015	Guangdong	C38	C38	C	0	0	0.13604	21.1925	0.456722	1.38629	0.0745246	2	27	0.730194	0.0443997	65456	55.173	0.0807127	0.447289	9366.78	12827.8	569.55	75820.8	11678	644310	6119.7	33913.8
002685	2685	2015	Jiangsu	C34	C34	C	0	0	0.159321	20.9	0.293367	1.38629	0.133023	2	6	0.828751	0.0383956	86618	94.0654	0.0683761	0.464297	8028.59	9687.58	371.96	71876	8315	782154	4914.6	33371.8
002686	2686	2015	Zhejiang	C34	C34	C	0	0	0.104603	21.0698	0.327965	1.38629	0.119352	2	8	0.723737	0.0377356	74479	48.7574	0.0668513	0.465978	4809.94	6645.98	250.79	44222	5985	291813	2956.3	20606.5
002687	2687	2015	Zhejiang	C18	C18	C	0	0	0.039314	21.0417	0.243275	1.38629	0.182959	2	0	0.723737	0.0377356	74479	48.7574	0.0668513	0.465978	4809.94	6645.98	250.79	44222	5985	291813	2956.3	20606.5
002688	2688	2015	Neimenggu	C27	C27	C	0	0	0.161311	21.3573	0.44063	1.38629	0.119573	2	7	0.461909	0.00839886	53437	14.4025	0.0480529	0.403401	1964.48	4252.96	35.72	13062.7	2440	35142	627.7	5269.5
002689	2689	2015	Liaoning	C34	C34	C	0	0	0.19056	21.6736	0.47433	1.38629	0.159062	2	2	0.474693	0.0153784	47511	47.6346	0.0752113	0.403944	2127.39	4481.61	68.92	20657.8	4338	206639	1553.7	8344.6
002690	2690	2015	Anhui	C35	C35	C	0	0	0.381376	21.4994	0.113748	1.38629	0.198573	2	19	0.468466	0.0282382	40211	17.7152	0.0512246	0.448927	2454.3	5239.01	147.94	24142.7	6011	106486	1236.7	10838.3
002691	2691	2015	Hebei	C35	C35	C	0	0	0.416747	20.7279	0.156932	1.38629	0.141528	2	2	0.470364	0.00807856	36466	10.0237	0.0550177	0.430731	2649.18	5632.19	45.5	26744.1	7345	73624	1471.4	11519.5
002692	2692	2015	Jiangsu	C38	C38	C	0	0	0.156769	21.894	0.528305	1.38629	0.143158	2	24	0.828751	0.0383956	86618	94.0654	0.0683761	0.464297	8028.59	9687.58	371.96	71876	8315	782154	4914.6	33371.8
002693	2693	2015	Hainan	C27	C27	C	0	0	0.13955	21.1616	0.401607	1.38629	0.158845	2,3	1	0.506442	0.00998846	40220	32.9884	0.0676237	0.233405	627.7	1239.43	12.38	3782.7	945	31174	255.8	882.9
002694	2694	2015	Hubei	C29	C29	C	0	0	0.178525	21.531	0.565426	1.38629	0.102933	2,3	4	0.490071	0.0256586	52566	15.2532	0.0518173	0.442557	3005.53	6132.84	157.36	30661.6	5850	89231	1588.8	13569.5
002695	2695	2015	Jiangxi	C13	C13	C	0	0	0.264663	21.3265	0.152932	1.38629	0.373492	2	0	0.490814	0.0169494	37995	16.1824	0.0505957	0.491319	2165.74	4412.55	74.79	17031.1	4485	72578	861.7	8367.7
002696	2696	2015	Guangxi	A04	A	A	0	0	0.205888	21.3578	0.432883	1.38629	0.177432	2	4	0.372686	0.0122076	31375	8.83995	0.0662865	0.358678	1515.16	4065.51	49.63	15030.2	4811	42529	996.3	5391
002697	2697	2015	Sichuan	F52	F	F	0	0	0.312707	22.0158	0.441059	1.38629	0.23306	2	0	0.447541	0.0128963	37746	10.7868	0.0609327	0.427924	3355.44	7497.51	96.69	30829.1	8196	88409	1878.5	13192.5
002698	2698	2015	Heilongjiang	C35	C35	C	0	0	0.098013	21.4432	0.137526	1.38629	0.016182	2	14	0.289972	0.0106724	33693	6.31964	0.0675278	0.32661	1165.88	4020.66	42.91	12023.2	3529	22302	811.9	3926.9
002699	2699	2015	Zhejiang	R88	R	R	0	0	0.216899	21.0475	0.153497	1.38629	0.416714	2	0	0.723737	0.0377356	74479	48.7574	0.0668513	0.465978	4809.94	6645.98	250.79	44222	5985	291813	2956.3	20606.5
002700	2700	2015	Xinjiang	D45	D	D	0	0	0.138259	20.7764	0.193698	1.38629	0.414679	2	0	0.349789	0.0109439	40534	3.57149	0.0745676	0.361011	1330.9	3804.87	41.64	9545.7	2385	8518	711.8	3446.1
002701	2701	2015	Beijing	C33	C33	C	0	0	0.230326	23.0729	0.569505	1.38629	0.222118	2	12	0.823302	0.0501595	119422	174.115	0.167684	0.16977	4723.86	5737.7	287.8	26034.1	2188	380963	4365.5	4419.8
002702	2702	2015	Fujian	C13	C13	C	0	0	0.090819	20.6859	0.22365	1.38629	0.123894	2	8	0.635809	0.0191424	68880	49.3758	0.0678422	0.503001	2544.24	4001.58	76.6	27307.5	3984	196713	1852.6	13735.7
002703	2703	2015	Zhejiang	C36	C36	C	0	0	0.344652	21.3576	0.224488	1.38629	0.26693	2	4	0.723737	0.0377356	74479	48.7574	0.0668513	0.465978	4809.94	6645.98	250.79	44222	5985	291813	2956.3	20606.5
002705	2705	2015	Guangdong	C38	C38	C	0	0	0.29874	22.2558	0.487302	0.693147	0.230393	2	80	0.730194	0.0443997	65456	55.173	0.0807127	0.447289	9366.78	12827.8	569.55	75820.8	11678	644310	6119.7	33913.8
002706	2706	2015	Shanghai	C38	C38	C	0	0	0.025744	20.9321	0.260642	0.693147	0.176546	2	28	0.891455	0.0439065	112981	269.029	0.14699	0.302236	5519.5	6191.56	271.85	27821.6	2458	661273	4089.5	8408.7
002707	2707	2015	Beijing	L72	L	L	0	0	0.113405	21.892	0.479418	0.693147	0.298448	2	0	0.823302	0.0501595	119422	174.115	0.167684	0.16977	4723.86	5737.7	287.8	26034.1	2188	380963	4365.5	4419.8
002708	2708	2015	Jiangsu	C36	C36	C	0	0	0.148003	20.8327	0.183614	0.693147	0.159027	2	4	0.828751	0.0383956	86618	94.0654	0.0683761	0.464297	8028.59	9687.58	371.96	71876	8315	782154	4914.6	33371.8
002709	2709	2015	Guangdong	C26	C26	C	0	0	0.178039	21.2095	0.267236	0.693147	0.136363	2	40	0.730194	0.0443997	65456	55.173	0.0807127	0.447289	9366.78	12827.8	569.55	75820.8	11678	644310	6119.7	33913.8
002711	2711	2015	Guangdong	G59	G	G	0	0	0.280579	21.7542	0.502294	0.693147	0.137084	2	0	0.730194	0.0443997	65456	55.173	0.0807127	0.447289	9366.78	12827.8	569.55	75820.8	11678	644310	6119.7	33913.8
002712	2712	2015	Zhejiang	L72	L	L	0	0	0.223173	21.25	0.450171	0.693147	0.132644	2	0	0.723737	0.0377356	74479	48.7574	0.0668513	0.465978	4809.94	6645.98	250.79	44222	5985	291813	2956.3	20606.5
002713	2713	2015	Beijing	E50	E	E	0	0	0.422148	21.4733	0.533493	0.693147	0.3409	2	0	0.823302	0.0501595	119422	174.115	0.167684	0.16977	4723.86	5737.7	287.8	26034.1	2188	380963	4365.5	4419.8
002714	2714	2015	Henan	A03	A	A	0	0	0.255626	22.6788	0.501664	0.693147	0.118328	2	27	0.443579	0.0122438	38042	7.08277	0.0438282	0.465819	3016.05	6799.35	83.25	36798.2	9701	68710	1612.8	17141.3
002715	2715	2015	Guangdong	C36	C36	C	0	0	0.028592	20.3917	0.381927	0.693147	0.120388	2	5	0.730194	0.0443997	65456	55.173	0.0807127	0.447289	9366.78	12827.8	569.55	75820.8	11678	644310	6119.7	33913.8
002716	2716	2015	Hunan	C32	C32	C	0	0	0.116715	22.5452	0.682012	0.693147	0.189781	2	18	0.439091	0.0115663	43568	7.88314	0.0419899	0.439603	2515.43	5728.72	66.26	28811.7	6615	52147	1209.8	12665.7
002717	2717	2015	Guangdong	E48	E	E	0	0	0.205672	22.0141	0.735843	0.693147	0.0684119	2	9	0.730194	0.0443997	65456	55.173	0.0807127	0.447289	9366.78	12827.8	569.55	75820.8	11678	644310	6119.7	33913.8
002718	2718	2015	Zhejiang	C41	C41	C	0	0	0.236872	20.3554	0.101778	0.693147	0.611473	2	2	0.723737	0.0377356	74479	48.7574	0.0668513	0.465978	4809.94	6645.98	250.79	44222	5985	291813	2956.3	20606.5
002719	2719	2015	Xinjiang	C14	C14	C	0	0	0.235648	21.0877	0.220485	0.693147	0.506381	2	4	0.349789	0.0109439	40534	3.57149	0.0745676	0.361011	1330.9	3804.87	41.64	9545.7	2385	8518	711.8	3446.1
002721	2721	2015	Beijing	C41	C41	C	0	0	0.088391	22.7164	0.676848	0.693147	0.11161	2	0	0.823302	0.0501595	119422	174.115	0.167684	0.16977	4723.86	5737.7	287.8	26034.1	2188	380963	4365.5	4419.8
002722	2722	2015	Jiangsu	C35	C35	C	0	0	0.19357	21.4645	0.439819	0.693147	0.0997524	2	1	0.828751	0.0383956	86618	94.0654	0.0683761	0.464297	8028.59	9687.58	371.96	71876	8315	782154	4914.6	33371.8
002723	2723	2015	Guangdong	C38	C38	C	0	0	0.33858	20.7052	0.332727	0.693147	0.0680595	2	2	0.730194	0.0443997	65456	55.173	0.0807127	0.447289	9366.78	12827.8	569.55	75820.8	11678	644310	6119.7	33913.8
002724	2724	2015	Guangdong	C38	C38	C	0	0	0.500349	21.2908	0.130335	0.693147	0.460214	2	0	0.730194	0.0443997	65456	55.173	0.0807127	0.447289	9366.78	12827.8	569.55	75820.8	11678	644310	6119.7	33913.8
002725	2725	2015	Zhejiang	C36	C36	C	0	0	0.057206	20.7398	0.126697	0.693147	0.236163	2	1	0.723737	0.0377356	74479	48.7574	0.0668513	0.465978	4809.94	6645.98	250.79	44222	5985	291813	2956.3	20606.5
002726	2726	2015	Shandong	C13	C13	C	0	0	0.266073	21.3811	0.157664	0.693147	0.18864	2	0	0.670221	0.0192788	57090	22.2313	0.0514752	0.441868	5529.33	8250.01	159.05	56159.1	9866	219334	2890.8	24814.9
002727	2727	2015	Yunnan	F52	F	F	0	0	0.152374	22.1551	0.457037	0.693147	0.246979	2	0	0.383655	0.0103038	32973	7.01694	0.0651752	0.357565	1808.1	4712.83	48.56	15358.6	4663	32720	1001	5491.7
002728	2728	2015	Guangdong	C27	C27	C	0	0	0.131906	21.1921	0.49671	0.693147	0.153478	2	4	0.730194	0.0443997	65456	55.173	0.0807127	0.447289	9366.78	12827.8	569.55	75820.8	11678	644310	6119.7	33913.8
002729	2729	2015	Fujian	C39	C39	C	0	0	0.293198	20.0546	0.242775	0.693147	0.188185	3	1	0.635809	0.0191424	68880	49.3758	0.0678422	0.503001	2544.24	4001.58	76.6	27307.5	3984	196713	1852.6	13735.7
002730	2730	2015	Zhejiang	C35	C35	C	0	0	0.268067	20.9915	0.343679	0.693147	0.1142	2	3	0.723737	0.0377356	74479	48.7574	0.0668513	0.465978	4809.94	6645.98	250.79	44222	5985	291813	2956.3	20606.5
002731	2731	2015	Liaoning	C41	C41	C	0	0	0.108142	21.5507	0.527665	0.693147	0.170593	2	0	0.474693	0.0153784	47511	47.6346	0.0752113	0.403944	2127.39	4481.61	68.92	20657.8	4338	206639	1553.7	8344.6
002732	2732	2015	Guangdong	C14	C14	C	0	0	0.190206	20.7525	0.219918	0.693147	0.131361	1	0	0.730194	0.0443997	65456	55.173	0.0807127	0.447289	9366.78	12827.8	569.55	75820.8	11678	644310	6119.7	33913.8
002733	2733	2015	Guangdong	C38	C38	C	0	0	0.195438	21.5318	0.454107	0.693147	0.20378	2	4	0.730194	0.0443997	65456	55.173	0.0807127	0.447289	9366.78	12827.8	569.55	75820.8	11678	644310	6119.7	33913.8
002734	2734	2015	Jiangsu	C26	C26	C	0	0	0.093745	20.864	0.328379	0	0.0672674	2	6	0.828751	0.0383956	86618	94.0654	0.0683761	0.464297	8028.59	9687.58	371.96	71876	8315	782154	4914.6	33371.8
002735	2735	2015	Guangdong	C29	C29	C	0	0	0.305018	20.1493	0.181158	0.693147	0.37927	2	2	0.730194	0.0443997	65456	55.173	0.0807127	0.447289	9366.78	12827.8	569.55	75820.8	11678	644310	6119.7	33913.8
002736	2736	2015	Guangdong	J67	J	J	0	1	0.20736	26.2219	0.795838	0.693147	0	1	0	0.730194	0.0443997	65456	55.173	0.0807127	0.447289	9366.78	12827.8	569.55	75820.8	11678	644310	6119.7	33913.8
002737	2737	2015	Heilongjiang	C27	C27	C	0	0	0.197577	22.0489	0.306579	0.693147	0.257494	2	5	0.289972	0.0106724	33693	6.31964	0.0675278	0.32661	1165.88	4020.66	42.91	12023.2	3529	22302	811.9	3926.9
002738	2738	2015	Beijing	M74	M	M	0	0	0.121944	20.4702	0.275344	0.693147	0.166879	2	3	0.823302	0.0501595	119422	174.115	0.167684	0.16977	4723.86	5737.7	287.8	26034.1	2188	380963	4365.5	4419.8
002739	2739	2015	Beijing	R87	R	R	0	0	0.339044	23.4614	0.410338	0	0.278971	2	0	0.823302	0.0501595	119422	174.115	0.167684	0.16977	4723.86	5737.7	287.8	26034.1	2188	380963	4365.5	4419.8
002740	2740	2015	Guangdong	C18	C18	C	0	0	0.08977	20.8883	0.195163	0	0.270841	2	0	0.730194	0.0443997	65456	55.173	0.0807127	0.447289	9366.78	12827.8	569.55	75820.8	11678	644310	6119.7	33913.8
002741	2741	2015	Guangdong	C26	C26	C	0	0	0.145134	20.6182	0.190585	0	0.171569	2	8	0.730194	0.0443997	65456	55.173	0.0807127	0.447289	9366.78	12827.8	569.55	75820.8	11678	644310	6119.7	33913.8
002742	2742	2015	Chongqing	C30	C30	C	0	0	0.261262	21.4843	0.424907	0	0.166242	2	0	0.568257	0.0120438	53348	25.6824	0.0850735	0.442049	2154.83	3792	45.67	16305.9	3070	78845	1387.2	7208
002743	2743	2015	Anhui	C33	C33	C	0	0	0.284307	21.9637	0.779153	0	0.156612	2	18	0.468466	0.0282382	40211	17.7152	0.0512246	0.448927	2454.3	5239.01	147.94	24142.7	6011	106486	1236.7	10838.3
002745	2745	2015	Guangdong	C39	C39	C	0	0	0.555215	22.7616	0.668773	0	0.348062	2	17	0.730194	0.0443997	65456	55.173	0.0807127	0.447289	9366.78	12827.8	569.55	75820.8	11678	644310	6119.7	33913.8
002746	2746	2015	Shandong	A03	A	A	0	0	0.200895	21.0956	0.312015	0	0.0665792	2	0	0.670221	0.0192788	57090	22.2313	0.0514752	0.441868	5529.33	8250.01	159.05	56159.1	9866	219334	2890.8	24814.9
002747	2747	2015	Jiangsu	C40	C40	C	0	0	0.222558	20.4267	0.327249	0	0.044945	2	26	0.828751	0.0383956	86618	94.0654	0.0683761	0.464297	8028.59	9687.58	371.96	71876	8315	782154	4914.6	33371.8
002748	2748	2015	Jiangxi	C26	C26	C	0	0	0.186636	20.7854	0.110606	0	0.0787348	0	0	0.490814	0.0169494	37995	16.1824	0.0505957	0.491319	2165.74	4412.55	74.79	17031.1	4485	72578	861.7	8367.7
002749	2749	2015	Sichuan	C26	C26	C	0	0	0.15469	20.6291	0.0862127	0	0.611473	2	20	0.447541	0.0128963	37746	10.7868	0.0609327	0.427924	3355.44	7497.51	96.69	30829.1	8196	88409	1878.5	13192.5
002750	2750	2015	Yunnan	C27	C27	C	0	0	0.253437	20.365	0.142305	0	0.285118	2	2	0.383655	0.0103038	32973	7.01694	0.0651752	0.357565	1808.1	4712.83	48.56	15358.6	4663	32720	1001	5491.7
002751	2751	2015	Guangdong	C21	C21	C	0	0	0.100339	21.1308	0.694303	0	0.132859	2	2	0.730194	0.0443997	65456	55.173	0.0807127	0.447289	9366.78	12827.8	569.55	75820.8	11678	644310	6119.7	33913.8
002752	2752	2015	Fujian	C33	C33	C	0	0	0.555215	21.6361	0.431477	0	0.0585871	3	0	0.635809	0.0191424	68880	49.3758	0.0678422	0.503001	2544.24	4001.58	76.6	27307.5	3984	196713	1852.6	13735.7
002753	2753	2015	Shanxi1	C26	C26	C	0	0	0.138695	20.7178	0.140084	0	0.0747519	2	0	0.479803	0.0109466	34159	11.6814	0.0705793	0.43367	1642.35	3422.97	37.47	12036.1	3519	41107	849.5	5219.7
002755	2755	2015	Beijing	E48	E	E	0	0	0.012349	20.3898	0.29044	0	0.354788	2	1	0.823302	0.0501595	119422	174.115	0.167684	0.16977	4723.86	5737.7	287.8	26034.1	2188	380963	4365.5	4419.8
002756	2756	2015	Zhejiang	C31	C31	C	0	0	0.273605	21.8979	0.11089	0	0.190016	2	2	0.723737	0.0377356	74479	48.7574	0.0668513	0.465978	4809.94	6645.98	250.79	44222	5985	291813	2956.3	20606.5
002757	2757	2015	Guangdong	C35	C35	C	0	0	0.21314	20.5808	0.171641	0	0.275931	2	5	0.730194	0.0443997	65456	55.173	0.0807127	0.447289	9366.78	12827.8	569.55	75820.8	11678	644310	6119.7	33913.8
002758	2758	2015	Zhejiang	F51	F	F	0	0	0.085711	20.6603	0.435259	0	0.296306	4	0	0.723737	0.0377356	74479	48.7574	0.0668513	0.465978	4809.94	6645.98	250.79	44222	5985	291813	2956.3	20606.5
002759	2759	2015	Guangdong	C38	C38	C	0	0	0.208835	20.2918	0.130904	0	0.099993	2,3	23	0.730194	0.0443997	65456	55.173	0.0807127	0.447289	9366.78	12827.8	569.55	75820.8	11678	644310	6119.7	33913.8
002760	2760	2015	Anhui	C33	C33	C	0	0	0.109076	20.7633	0.450652	0	0.136215	2	0	0.468466	0.0282382	40211	17.7152	0.0512246	0.448927	2454.3	5239.01	147.94	24142.7	6011	106486	1236.7	10838.3
002761	2761	2015	Hunan	C17	C17	C	0	0	0.141543	20.6515	0.320426	0	0.173457	2	0	0.439091	0.0115663	43568	7.88314	0.0419899	0.439603	2515.43	5728.72	66.26	28811.7	6615	52147	1209.8	12665.7
002762	2762	2015	Guangdong	C18	C18	C	0	0	0.183886	20.623	0.0787002	0	0.611473	2	0	0.730194	0.0443997	65456	55.173	0.0807127	0.447289	9366.78	12827.8	569.55	75820.8	11678	644310	6119.7	33913.8
002763	2763	2015	Guangdong	C18	C18	C	0	0	0.244738	21.3568	0.195693	0	0.196881	2	1	0.730194	0.0443997	65456	55.173	0.0807127	0.447289	9366.78	12827.8	569.55	75820.8	11678	644310	6119.7	33913.8
002765	2765	2015	Chongqing	C36	C36	C	0	0	0.29155	21.1804	0.353932	0	0.195768	2	5	0.568257	0.0120438	53348	25.6824	0.0850735	0.442049	2154.83	3792	45.67	16305.9	3070	78845	1387.2	7208
002766	2766	2015	Guangdong	C39	C39	C	0	0	0.241149	21.1085	0.344652	0	0.248568	2	1	0.730194	0.0443997	65456	55.173	0.0807127	0.447289	9366.78	12827.8	569.55	75820.8	11678	644310	6119.7	33913.8
002767	2767	2015	Zhejiang	C40	C40	C	0	0	0.291339	20.4028	0.152097	0	0.211977	2	0	0.723737	0.0377356	74479	48.7574	0.0668513	0.465978	4809.94	6645.98	250.79	44222	5985	291813	2956.3	20606.5
002768	2768	2015	Shandong	C29	C29	C	0	0	0.289627	20.721	0.283642	0	0.185039	2	2	0.670221	0.0192788	57090	22.2313	0.0514752	0.441868	5529.33	8250.01	159.05	56159.1	9866	219334	2890.8	24814.9
002769	2769	2015	Guangdong	L72	L	L	0	0	0.086226	24.097	0.937056	0	0.590636	2	0	0.730194	0.0443997	65456	55.173	0.0807127	0.447289	9366.78	12827.8	569.55	75820.8	11678	644310	6119.7	33913.8
002770	2770	2015	Henan	C14	C14	C	0	0	0.229338	21.4246	0.456354	0	0.299112	2	0	0.443579	0.0122438	38042	7.08277	0.0438282	0.465819	3016.05	6799.35	83.25	36798.2	9701	68710	1612.8	17141.3
002771	2771	2015	Beijing	I65	I	I	0	0	0.071175	20.7855	0.489371	0	0.276528	2	0	0.823302	0.0501595	119422	174.115	0.167684	0.16977	4723.86	5737.7	287.8	26034.1	2188	380963	4365.5	4419.8
002772	2772	2015	Gansu	A01	A	A	0	0	0.147933	21.2437	0.38319	0	0.112187	2	0	0.251448	0.0100902	26883	3.03488	0.0817117	0.368799	743.86	2958.31	29.85	6793.4	2523	7657	555.1	2505.4
002773	2773	2015	Sichuan	C27	C27	C	0	0	0.189693	21.7884	0.129668	0	0.581753	2	13	0.447541	0.0128963	37746	10.7868	0.0609327	0.427924	3355.44	7497.51	96.69	30829.1	8196	88409	1878.5	13192.5
002775	2775	2015	Guangdong	E48	E	E	0	0	0.083975	21.294	0.377379	0	0.169059	2	8	0.730194	0.0443997	65456	55.173	0.0807127	0.447289	9366.78	12827.8	569.55	75820.8	11678	644310	6119.7	33913.8
002776	2776	2015	Guangdong	M74	M	M	0	0	0.164292	20.8844	0.258778	0	0.409066	2	0	0.730194	0.0443997	65456	55.173	0.0807127	0.447289	9366.78	12827.8	569.55	75820.8	11678	644310	6119.7	33913.8
002777	2777	2015	Sichuan	I65	I	I	0	0	0.101523	20.6659	0.496669	0	0.496014	1	9	0.447541	0.0128963	37746	10.7868	0.0609327	0.427924	3355.44	7497.51	96.69	30829.1	8196	88409	1878.5	13192.5
002779	2779	2015	Zhejiang	C35	C35	C	0	0	0.273043	20.4285	0.208799	0	0.437048	2	3	0.723737	0.0377356	74479	48.7574	0.0668513	0.465978	4809.94	6645.98	250.79	44222	5985	291813	2956.3	20606.5
002780	2780	2015	Beijing	F52	F	F	0	0	0.098855	19.8756	0.159166	0	0.474926	2	0	0.823302	0.0501595	119422	174.115	0.167684	0.16977	4723.86	5737.7	287.8	26034.1	2188	380963	4365.5	4419.8
002781	2781	2015	Guangdong	E50	E	E	0	0	0.195707	21.9613	0.557432	0	0.333223	2	0	0.730194	0.0443997	65456	55.173	0.0807127	0.447289	9366.78	12827.8	569.55	75820.8	11678	644310	6119.7	33913.8
002782	2782	2015	Guangdong	C39	C39	C	0	0	0.250087	20.6849	0.194004	0	0.373711	2	0	0.730194	0.0443997	65456	55.173	0.0807127	0.447289	9366.78	12827.8	569.55	75820.8	11678	644310	6119.7	33913.8
002783	2783	2015	Hubei	C26	C26	C	0	0	0.060906	21.2837	0.227383	0	0.432408	1,2	2	0.490071	0.0256586	52566	15.2532	0.0518173	0.442557	3005.53	6132.84	157.36	30661.6	5850	89231	1588.8	13569.5
002785	2785	2015	Fujian	C30	C30	C	0	0	0.098484	20.8141	0.401128	0	0.13375	0	0	0.635809	0.0191424	68880	49.3758	0.0678422	0.503001	2544.24	4001.58	76.6	27307.5	3984	196713	1852.6	13735.7
002786	2786	2015	Guangdong	C35	C35	C	0	0	0.200287	21.7417	0.647936	0	0.188233	1	7	0.730194	0.0443997	65456	55.173	0.0807127	0.447289	9366.78	12827.8	569.55	75820.8	11678	644310	6119.7	33913.8
002787	2787	2015	Jiangsu	C33	C33	C	0	0	0.218703	20.9835	0.298972	0	0.344136	2	10	0.828751	0.0383956	86618	94.0654	0.0683761	0.464297	8028.59	9687.58	371.96	71876	8315	782154	4914.6	33371.8
300001	300001	2015	Shandong	C38	C38	C	0	0	0.198251	22.5799	0.582114	1.94591	0.146193	2	22	0.670221	0.0192788	57090	22.2313	0.0514752	0.441868	5529.33	8250.01	159.05	56159.1	9866	219334	2890.8	24814.9
300002	300002	2015	Beijing	I65	I	I	0	0	0.031489	22.4993	0.156048	1.94591	0.120013	2	86	0.823302	0.0501595	119422	174.115	0.167684	0.16977	4723.86	5737.7	287.8	26034.1	2188	380963	4365.5	4419.8
300003	300003	2015	Beijing	C35	C35	C	0	0	0.075207	22.7684	0.309355	1.94591	0.24122	2,3	50	0.823302	0.0501595	119422	174.115	0.167684	0.16977	4723.86	5737.7	287.8	26034.1	2188	380963	4365.5	4419.8
300004	300004	2015	Guangdong	C34	C34	C	0	0	0.049213	22.0433	0.1866	1.94591	0.0635669	2	6	0.730194	0.0443997	65456	55.173	0.0807127	0.447289	9366.78	12827.8	569.55	75820.8	11678	644310	6119.7	33913.8
300005	300005	2015	Beijing	C18	C18	C	0	0	0.09486	21.6891	0.397269	1.94591	0.287509	2	0	0.823302	0.0501595	119422	174.115	0.167684	0.16977	4723.86	5737.7	287.8	26034.1	2188	380963	4365.5	4419.8
300006	300006	2015	Chongqing	C27	C27	C	0	0	0.085582	21.8556	0.455364	1.94591	0.263958	2	9	0.568257	0.0120438	53348	25.6824	0.0850735	0.442049	2154.83	3792	45.67	16305.9	3070	78845	1387.2	7208
300007	300007	2015	Henan	C40	C40	C	0	0	0.057694	21.7567	0.465863	1.94591	0.183356	2	15	0.443579	0.0122438	38042	7.08277	0.0438282	0.465819	3016.05	6799.35	83.25	36798.2	9701	68710	1612.8	17141.3
300008	300008	2015	Shanghai	M74	M	M	0	0	0.079694	21.2551	0.445479	1.94591	0.0960982	2	3	0.891455	0.0439065	112981	269.029	0.14699	0.302236	5519.5	6191.56	271.85	27821.6	2458	661273	4089.5	8408.7
300009	300009	2015	Anhui	C27	C27	C	0	0	0.084124	21.0607	0.0976396	1.94591	0.0637683	2	10	0.468466	0.0282382	40211	17.7152	0.0512246	0.448927	2454.3	5239.01	147.94	24142.7	6011	106486	1236.7	10838.3
300010	300010	2015	Beijing	I65	I	I	0	0	0.051522	21.7206	0.349582	1.94591	0.158848	2	6	0.823302	0.0501595	119422	174.115	0.167684	0.16977	4723.86	5737.7	287.8	26034.1	2188	380963	4365.5	4419.8
300011	300011	2015	Beijing	C37	C37	C	0	0	0.095396	21.8576	0.333319	1.94591	0.0552898	2	3	0.823302	0.0501595	119422	174.115	0.167684	0.16977	4723.86	5737.7	287.8	26034.1	2188	380963	4365.5	4419.8
300012	300012	2015	Guangdong	M74	M	M	0	0	0.042804	21.359	0.227119	1.94591	0.24232	2	20	0.730194	0.0443997	65456	55.173	0.0807127	0.447289	9366.78	12827.8	569.55	75820.8	11678	644310	6119.7	33913.8
300013	300013	2015	Jiangsu	G59	G	G	0	0	0.056608	21.2645	0.304001	1.94591	0.200828	2	5	0.828751	0.0383956	86618	94.0654	0.0683761	0.464297	8028.59	9687.58	371.96	71876	8315	782154	4914.6	33371.8
300014	300014	2015	Guangdong	C38	C38	C	0	0	0.179944	21.6347	0.287108	1.94591	0.188705	2	91	0.730194	0.0443997	65456	55.173	0.0807127	0.447289	9366.78	12827.8	569.55	75820.8	11678	644310	6119.7	33913.8
300015	300015	2015	Hunan	Q84	Q	Q	0	0	0.211054	21.904	0.232578	1.94591	0.221338	2	0	0.439091	0.0115663	43568	7.88314	0.0419899	0.439603	2515.43	5728.72	66.26	28811.7	6615	52147	1209.8	12665.7
300016	300016	2015	Beijing	C27	C27	C	0	0	0.064854	20.7721	0.111796	1.94591	0.255638	2	6	0.823302	0.0501595	119422	174.115	0.167684	0.16977	4723.86	5737.7	287.8	26034.1	2188	380963	4365.5	4419.8
300017	300017	2015	Shanghai	I65	I	I	0	0	0.065245	21.9777	0.282908	1.94591	0.2996	2	49	0.891455	0.0439065	112981	269.029	0.14699	0.302236	5519.5	6191.56	271.85	27821.6	2458	661273	4089.5	8408.7
300018	300018	2015	Hubei	C38	C38	C	0	0	0.019232	21.1438	0.0942537	1.94591	0.324761	2	15	0.490071	0.0256586	52566	15.2532	0.0518173	0.442557	3005.53	6132.84	157.36	30661.6	5850	89231	1588.8	13569.5
300019	300019	2015	Sichuan	C26	C26	C	0	0	0.076943	20.6166	0.2633	1.94591	0.140988	2	15	0.447541	0.0128963	37746	10.7868	0.0609327	0.427924	3355.44	7497.51	96.69	30829.1	8196	88409	1878.5	13192.5
300020	300020	2015	Zhejiang	I65	I	I	0	0	0.069716	22.3276	0.409916	1.94591	0.247848	2	28	0.723737	0.0377356	74479	48.7574	0.0668513	0.465978	4809.94	6645.98	250.79	44222	5985	291813	2956.3	20606.5
300021	300021	2015	Gansu	C29	C29	C	0	0	0.271724	21.251	0.679858	1.94591	0.151402	2	44	0.251448	0.0100902	26883	3.03488	0.0817117	0.368799	743.86	2958.31	29.85	6793.4	2523	7657	555.1	2505.4
300022	300022	2015	Sichuan	F52	F	F	0	0	0.029349	21.5659	0.813899	1.94591	0.178797	2	0	0.447541	0.0128963	37746	10.7868	0.0609327	0.427924	3355.44	7497.51	96.69	30829.1	8196	88409	1878.5	13192.5
300023	300023	2015	Shanxi2	C35	C35	C	0	0	0.221423	22.2398	0.770145	1.94591	0.176018	2	3	0.470732	0.0130894	47408	13.409	0.0647284	0.476383	2059.95	4376.06	57.28	18188.3	3846	51571	1177.3	8664.6
300024	300024	2015	Liaoning	C34	C34	C	0	0	0.066432	22.6051	0.195765	1.94591	0.477214	1	88	0.474693	0.0153784	47511	47.6346	0.0752113	0.403944	2127.39	4481.61	68.92	20657.8	4338	206639	1553.7	8344.6
300025	300025	2015	Zhejiang	I65	I	I	0	0	0.026529	21.5118	0.616481	1.94591	0.110173	2	0	0.723737	0.0377356	74479	48.7574	0.0668513	0.465978	4809.94	6645.98	250.79	44222	5985	291813	2956.3	20606.5
300026	300026	2015	Tianjin	C27	C27	C	0	0	0.07945	22.5908	0.182725	1.94591	0.2153	2	27	0.82513	0.0373784	75936	126.01	0.133674	0.412298	2667.11	3232.35	120.82	10889.2	1439	181328	1455.6	4489.6
300027	300027	2015	Zhejiang	R87	R	R	0	0	0.056568	23.6077	0.400345	1.94591	0.204629	2	5	0.723737	0.0377356	74479	48.7574	0.0668513	0.465978	4809.94	6645.98	250.79	44222	5985	291813	2956.3	20606.5
300028	300028	2015	Sichuan	C39	C39	C	0	0	0.080014	20.6868	0.622567	1.94591	0.225257	2	4	0.447541	0.0128963	37746	10.7868	0.0609327	0.427924	3355.44	7497.51	96.69	30829.1	8196	88409	1878.5	13192.5
300029	300029	2015	Jiangsu	C35	C35	C	0	0	0.044156	20.2299	0.578397	1.94591	0.164246	2	7	0.828751	0.0383956	86618	94.0654	0.0683761	0.464297	8028.59	9687.58	371.96	71876	8315	782154	4914.6	33371.8
300030	300030	2015	Guangdong	C35	C35	C	0	0	0.063695	21.0875	0.353548	1.94591	0.116606	2	4	0.730194	0.0443997	65456	55.173	0.0807127	0.447289	9366.78	12827.8	569.55	75820.8	11678	644310	6119.7	33913.8
300031	300031	2015	Jiangsu	C29	C29	C	0	0	0.091399	20.7638	0.121371	1.94591	0.154371	2	16	0.828751	0.0383956	86618	94.0654	0.0683761	0.464297	8028.59	9687.58	371.96	71876	8315	782154	4914.6	33371.8
300032	300032	2015	Zhejiang	C38	C38	C	0	0	0.20495	22.0861	0.454352	1.94591	0.0759342	2	13	0.723737	0.0377356	74479	48.7574	0.0668513	0.465978	4809.94	6645.98	250.79	44222	5985	291813	2956.3	20606.5
300033	300033	2015	Zhejiang	I65	I	I	0	0	0.159137	21.9925	0.402175	1.94591	0.611473	2	0	0.723737	0.0377356	74479	48.7574	0.0668513	0.465978	4809.94	6645.98	250.79	44222	5985	291813	2956.3	20606.5
300034	300034	2015	Beijing	C32	C32	C	0	0	0.222705	21.1724	0.173763	1.94591	0.094649	1	9	0.823302	0.0501595	119422	174.115	0.167684	0.16977	4723.86	5737.7	287.8	26034.1	2188	380963	4365.5	4419.8
300035	300035	2015	Hunan	C35	C35	C	0	0	0.033664	20.6792	0.119378	1.94591	0.0607703	2	4	0.439091	0.0115663	43568	7.88314	0.0419899	0.439603	2515.43	5728.72	66.26	28811.7	6615	52147	1209.8	12665.7
300036	300036	2015	Beijing	I65	I	I	0	0	0.029931	20.7596	0.320728	1.94591	0.360649	2	6	0.823302	0.0501595	119422	174.115	0.167684	0.16977	4723.86	5737.7	287.8	26034.1	2188	380963	4365.5	4419.8
300037	300037	2015	Guangdong	C26	C26	C	0	0	0.04687	21.5606	0.138596	1.79176	0.109033	2	41	0.730194	0.0443997	65456	55.173	0.0807127	0.447289	9366.78	12827.8	569.55	75820.8	11678	644310	6119.7	33913.8
300038	300038	2015	Beijing	C39	C39	C	0	0	0.062969	21.8294	0.312493	1.79176	0.0987178	2	7	0.823302	0.0501595	119422	174.115	0.167684	0.16977	4723.86	5737.7	287.8	26034.1	2188	380963	4365.5	4419.8
300039	300039	2015	Shanghai	C27	C27	C	0	0	0.099345	21.6098	0.173554	1.79176	0.371865	2	2	0.891455	0.0439065	112981	269.029	0.14699	0.302236	5519.5	6191.56	271.85	27821.6	2458	661273	4089.5	8408.7
300040	300040	2015	Heilongjiang	C38	C38	C	0	0	0.065929	21.5731	0.298851	1.79176	0.0885194	2	3	0.289972	0.0106724	33693	6.31964	0.0675278	0.32661	1165.88	4020.66	42.91	12023.2	3529	22302	811.9	3926.9
300041	300041	2015	Hubei	C26	C26	C	0	0	0.05969	21.2948	0.145789	1.79176	0.134978	2	29	0.490071	0.0256586	52566	15.2532	0.0518173	0.442557	3005.53	6132.84	157.36	30661.6	5850	89231	1588.8	13569.5
300042	300042	2015	Guangdong	C39	C39	C	0	0	0.108097	20.5983	0.0536378	1.79176	0.586952	2	5	0.730194	0.0443997	65456	55.173	0.0807127	0.447289	9366.78	12827.8	569.55	75820.8	11678	644310	6119.7	33913.8
300043	300043	2015	Guangdong	C24	C24	C	0	0	0.12834	21.9175	0.36619	1.79176	0.214683	2	7	0.730194	0.0443997	65456	55.173	0.0807127	0.447289	9366.78	12827.8	569.55	75820.8	11678	644310	6119.7	33913.8
300044	300044	2015	Guangdong	I65	I	I	0	0	0.051299	20.9552	0.397736	1.79176	0.18334	2	25	0.730194	0.0443997	65456	55.173	0.0807127	0.447289	9366.78	12827.8	569.55	75820.8	11678	644310	6119.7	33913.8
300045	300045	2015	Beijing	C35	C35	C	0	0	0.085748	20.87	0.214319	1.79176	0.156857	2	21	0.823302	0.0501595	119422	174.115	0.167684	0.16977	4723.86	5737.7	287.8	26034.1	2188	380963	4365.5	4419.8
300046	300046	2015	Hubei	C39	C39	C	0	0	0.165716	20.5399	0.0536378	1.79176	0.507372	2	2	0.490071	0.0256586	52566	15.2532	0.0518173	0.442557	3005.53	6132.84	157.36	30661.6	5850	89231	1588.8	13569.5
300047	300047	2015	Guangdong	I65	I	I	0	0	0.028773	21.6059	0.43895	1.79176	0.169757	0	2	0.730194	0.0443997	65456	55.173	0.0807127	0.447289	9366.78	12827.8	569.55	75820.8	11678	644310	6119.7	33913.8
300048	300048	2015	Beijing	C38	C38	C	0	0	0.072098	21.9369	0.257376	1.79176	0.150462	2	19	0.823302	0.0501595	119422	174.115	0.167684	0.16977	4723.86	5737.7	287.8	26034.1	2188	380963	4365.5	4419.8
300049	300049	2015	Neimenggu	C27	C27	C	0	0	0.027239	21.4367	0.191267	1.79176	0.44482	2	0	0.461909	0.00839886	53437	14.4025	0.0480529	0.403401	1964.48	4252.96	35.72	13062.7	2440	35142	627.7	5269.5
300050	300050	2015	Guangdong	I65	I	I	0	0	0.075033	21.6117	0.150037	1.79176	0.395022	2	10	0.730194	0.0443997	65456	55.173	0.0807127	0.447289	9366.78	12827.8	569.55	75820.8	11678	644310	6119.7	33913.8
300051	300051	2015	Fujian	I65	I	I	0	0	0.148524	21.0386	0.32542	1.79176	0.113816	2	0	0.635809	0.0191424	68880	49.3758	0.0678422	0.503001	2544.24	4001.58	76.6	27307.5	3984	196713	1852.6	13735.7
300052	300052	2015	Guangdong	I65	I	I	0	0	0.097718	20.9511	0.176156	1.79176	0.231825	2	0	0.730194	0.0443997	65456	55.173	0.0807127	0.447289	9366.78	12827.8	569.55	75820.8	11678	644310	6119.7	33913.8
300053	300053	2015	Guangdong	C39	C39	C	0	0	0.04522	21.1275	0.1624	1.79176	0.137229	3	4	0.730194	0.0443997	65456	55.173	0.0807127	0.447289	9366.78	12827.8	569.55	75820.8	11678	644310	6119.7	33913.8
300054	300054	2015	Hubei	C26	C26	C	0	0	0.067419	21.2991	0.168216	1.79176	0.177113	2	11	0.490071	0.0256586	52566	15.2532	0.0518173	0.442557	3005.53	6132.84	157.36	30661.6	5850	89231	1588.8	13569.5
300055	300055	2015	Beijing	E48	E	E	0	0	0.085063	22.5135	0.494773	1.79176	0.219498	2	3	0.823302	0.0501595	119422	174.115	0.167684	0.16977	4723.86	5737.7	287.8	26034.1	2188	380963	4365.5	4419.8
300056	300056	2015	Fujian	C35	C35	C	0	0	0.050702	21.1474	0.506538	1.79176	0.086333	2	7	0.635809	0.0191424	68880	49.3758	0.0678422	0.503001	2544.24	4001.58	76.6	27307.5	3984	196713	1852.6	13735.7
300057	300057	2015	Guangdong	C32	C32	C	0	0	0.244975	22.2353	0.411537	1.79176	0.187597	2	4	0.730194	0.0443997	65456	55.173	0.0807127	0.447289	9366.78	12827.8	569.55	75820.8	11678	644310	6119.7	33913.8
300058	300058	2015	Beijing	L72	L	L	0	0	0.016951	23.5187	0.667496	1.79176	0.209919	2	1	0.823302	0.0501595	119422	174.115	0.167684	0.16977	4723.86	5737.7	287.8	26034.1	2188	380963	4365.5	4419.8
300059	300059	2015	Shanghai	I64	I	I	0	0	0.07153	23.8902	0.655474	1.79176	0.516095	2	0	0.891455	0.0439065	112981	269.029	0.14699	0.302236	5519.5	6191.56	271.85	27821.6	2458	661273	4089.5	8408.7
300061	300061	2015	Shanghai	C41	C41	C	0	0	0.306239	20.538	0.416985	1.79176	0.122649	2	1	0.891455	0.0439065	112981	269.029	0.14699	0.302236	5519.5	6191.56	271.85	27821.6	2458	661273	4089.5	8408.7
300062	300062	2015	Fujian	C38	C38	C	0	0	0.143759	21.6594	0.578102	1.79176	0.105864	2,3	0	0.635809	0.0191424	68880	49.3758	0.0678422	0.503001	2544.24	4001.58	76.6	27307.5	3984	196713	1852.6	13735.7
300063	300063	2015	Guangdong	C26	C26	C	0	0	0.123281	21.9327	0.362873	1.79176	0.0338088	2	5	0.730194	0.0443997	65456	55.173	0.0807127	0.447289	9366.78	12827.8	569.55	75820.8	11678	644310	6119.7	33913.8
300064	300064	2015	Henan	C30	C30	C	0	0	0.143986	21.9403	0.394611	1.79176	0.149596	2	34	0.443579	0.0122438	38042	7.08277	0.0438282	0.465819	3016.05	6799.35	83.25	36798.2	9701	68710	1612.8	17141.3
300065	300065	2015	Beijing	C39	C39	C	0	0	0.03715	21.2284	0.183346	1.79176	0.271123	2	9	0.823302	0.0501595	119422	174.115	0.167684	0.16977	4723.86	5737.7	287.8	26034.1	2188	380963	4365.5	4419.8
300066	300066	2015	Jiangxi	C40	C40	C	0	0	0.170344	21.1943	0.0909788	1.79176	0.374959	2	5	0.490814	0.0169494	37995	16.1824	0.0505957	0.491319	2165.74	4412.55	74.79	17031.1	4485	72578	861.7	8367.7
300067	300067	2015	Shanghai	C26	C26	C	0	0	0.199535	21.0399	0.292386	1.79176	0.177739	2	14	0.891455	0.0439065	112981	269.029	0.14699	0.302236	5519.5	6191.56	271.85	27821.6	2458	661273	4089.5	8408.7
300068	300068	2015	Zhejiang	C38	C38	C	0	0	0.047808	22.6594	0.515346	1.79176	0.140105	2,3	5	0.723737	0.0377356	74479	48.7574	0.0668513	0.465978	4809.94	6645.98	250.79	44222	5985	291813	2956.3	20606.5
300069	300069	2015	Zhejiang	C38	C38	C	0	0	0.165895	20.3547	0.292985	1.79176	0.108754	2	0	0.723737	0.0377356	74479	48.7574	0.0668513	0.465978	4809.94	6645.98	250.79	44222	5985	291813	2956.3	20606.5
300070	300070	2015	Beijing	N77	N	N	0	0	0.074788	23.635	0.232698	1.79176	0.288198	2	21	0.823302	0.0501595	119422	174.115	0.167684	0.16977	4723.86	5737.7	287.8	26034.1	2188	380963	4365.5	4419.8
300071	300071	2015	Beijing	L72	L	L	0	0	0.11328	21.6728	0.573349	1.79176	0.112018	2	0	0.823302	0.0501595	119422	174.115	0.167684	0.16977	4723.86	5737.7	287.8	26034.1	2188	380963	4365.5	4419.8
300072	300072	2015	Beijing	C26	C26	C	0	0	0.101034	23.0487	0.524574	1.79176	0.308582	2	62	0.823302	0.0501595	119422	174.115	0.167684	0.16977	4723.86	5737.7	287.8	26034.1	2188	380963	4365.5	4419.8
300073	300073	2015	Beijing	C30	C30	C	0	0	0.077956	21.2776	0.286746	1.79176	0.118496	1	8	0.823302	0.0501595	119422	174.115	0.167684	0.16977	4723.86	5737.7	287.8	26034.1	2188	380963	4365.5	4419.8
300074	300074	2015	Shanghai	I65	I	I	0	0	0.040444	20.942	0.153803	1.79176	0.146387	2	7	0.891455	0.0439065	112981	269.029	0.14699	0.302236	5519.5	6191.56	271.85	27821.6	2458	661273	4089.5	8408.7
300075	300075	2015	Beijing	I65	I	I	0	0	0.103582	21.3443	0.319325	1.79176	0.313728	2	1	0.823302	0.0501595	119422	174.115	0.167684	0.16977	4723.86	5737.7	287.8	26034.1	2188	380963	4365.5	4419.8
300076	300076	2015	Zhejiang	C39	C39	C	0	0	0.120428	20.8368	0.0536378	1.79176	0.46044	2	20	0.723737	0.0377356	74479	48.7574	0.0668513	0.465978	4809.94	6645.98	250.79	44222	5985	291813	2956.3	20606.5
300077	300077	2015	Guangdong	C39	C39	C	0	0	0.012349	21.8863	0.120117	1.79176	0.227197	0	28	0.730194	0.0443997	65456	55.173	0.0807127	0.447289	9366.78	12827.8	569.55	75820.8	11678	644310	6119.7	33913.8
300078	300078	2015	Zhejiang	C39	C39	C	0	0	0.089669	21.6222	0.469012	1.79176	0.179906	2	15	0.723737	0.0377356	74479	48.7574	0.0668513	0.465978	4809.94	6645.98	250.79	44222	5985	291813	2956.3	20606.5
300079	300079	2015	Beijing	C39	C39	C	0	0	0.025553	22.1388	0.204139	1.79176	0.415531	2	34	0.823302	0.0501595	119422	174.115	0.167684	0.16977	4723.86	5737.7	287.8	26034.1	2188	380963	4365.5	4419.8
300080	300080	2015	Henan	C30	C30	C	0	0	0.048733	22.4146	0.403011	1.79176	0.0841527	1	8	0.443579	0.0122438	38042	7.08277	0.0438282	0.465819	3016.05	6799.35	83.25	36798.2	9701	68710	1612.8	17141.3
300081	300081	2015	Hebei	F52	F	F	0	0	0.107263	20.6984	0.157245	1.79176	0.366841	2	0	0.470364	0.00807856	36466	10.0237	0.0550177	0.430731	2649.18	5632.19	45.5	26744.1	7345	73624	1471.4	11519.5
300082	300082	2015	Liaoning	C26	C26	C	0	0	0.307068	22.3297	0.431496	1.79176	0.0864877	2	7	0.474693	0.0153784	47511	47.6346	0.0752113	0.403944	2127.39	4481.61	68.92	20657.8	4338	206639	1553.7	8344.6
300083	300083	2015	Guangdong	C39	C39	C	0	0	0.099957	22.8949	0.431855	1.79176	0.17809	2,3	15	0.730194	0.0443997	65456	55.173	0.0807127	0.447289	9366.78	12827.8	569.55	75820.8	11678	644310	6119.7	33913.8
300084	300084	2015	Gansu	B11	B	B	0	0	0.049096	21.2469	0.351074	1.79176	0.11576	2	1	0.251448	0.0100902	26883	3.03488	0.0817117	0.368799	743.86	2958.31	29.85	6793.4	2523	7657	555.1	2505.4
300085	300085	2015	Guangdong	I65	I	I	0	0	0.095623	20.8875	0.227946	1.79176	0.106621	2	7	0.730194	0.0443997	65456	55.173	0.0807127	0.447289	9366.78	12827.8	569.55	75820.8	11678	644310	6119.7	33913.8
300086	300086	2015	Hainan	C27	C27	C	0	0	0.15914	21.4604	0.118786	1.79176	0.1249	2	4	0.506442	0.00998846	40220	32.9884	0.0676237	0.233405	627.7	1239.43	12.38	3782.7	945	31174	255.8	882.9
300087	300087	2015	Anhui	A01	A	A	0	0	0.02493	20.8256	0.2905	1.79176	0.250837	2	6	0.468466	0.0282382	40211	17.7152	0.0512246	0.448927	2454.3	5239.01	147.94	24142.7	6011	106486	1236.7	10838.3
300088	300088	2015	Anhui	C39	C39	C	0	0	0.038231	22.3002	0.259656	1.79176	0.129707	2	0	0.468466	0.0282382	40211	17.7152	0.0512246	0.448927	2454.3	5239.01	147.94	24142.7	6011	106486	1236.7	10838.3
300089	300089	2015	Guangdong	C30	C30	C	0	0	0.151296	20.8965	0.327874	1.79176	0.24027	2	0	0.730194	0.0443997	65456	55.173	0.0807127	0.447289	9366.78	12827.8	569.55	75820.8	11678	644310	6119.7	33913.8
300090	300090	2015	Anhui	C34	C34	C	0	0	0.051797	23.2003	0.525351	1.79176	0.327244	2	17	0.468466	0.0282382	40211	17.7152	0.0512246	0.448927	2454.3	5239.01	147.94	24142.7	6011	106486	1236.7	10838.3
300091	300091	2015	Jiangsu	C34	C34	C	0	0	0.0675	21.4806	0.593188	1.79176	0.0653209	2	10	0.828751	0.0383956	86618	94.0654	0.0683761	0.464297	8028.59	9687.58	371.96	71876	8315	782154	4914.6	33371.8
300092	300092	2015	Sichuan	C35	C35	C	0	0	0.093312	20.3272	0.297333	1.79176	0.0241147	2	0	0.447541	0.0128963	37746	10.7868	0.0609327	0.427924	3355.44	7497.51	96.69	30829.1	8196	88409	1878.5	13192.5
300093	300093	2015	Guangdong	C30	C30	C	0	0	0.030951	21.2088	0.462497	1.79176	0.474578	2	1	0.730194	0.0443997	65456	55.173	0.0807127	0.447289	9366.78	12827.8	569.55	75820.8	11678	644310	6119.7	33913.8
300094	300094	2015	Guangdong	A04	A	A	0	0	0.130554	21.6773	0.332383	1.79176	0.0403472	2	0	0.730194	0.0443997	65456	55.173	0.0807127	0.447289	9366.78	12827.8	569.55	75820.8	11678	644310	6119.7	33913.8
300095	300095	2015	Jiangxi	C35	C35	C	0	0	0.108366	20.9004	0.277887	1.79176	0.134694	2	8	0.490814	0.0169494	37995	16.1824	0.0505957	0.491319	2165.74	4412.55	74.79	17031.1	4485	72578	861.7	8367.7
300096	300096	2015	Fujian	I65	I	I	0	0	0.026897	20.6466	0.21876	1.79176	0.457465	2	5	0.635809	0.0191424	68880	49.3758	0.0678422	0.503001	2544.24	4001.58	76.6	27307.5	3984	196713	1852.6	13735.7
300097	300097	2015	Liaoning	C34	C34	C	0	0	0.174195	21.4137	0.370836	1.79176	0.144468	2	16	0.474693	0.0153784	47511	47.6346	0.0752113	0.403944	2127.39	4481.61	68.92	20657.8	4338	206639	1553.7	8344.6
300098	300098	2015	Guangdong	I65	I	I	0	0	0.138362	22.1808	0.202109	1.79176	0.254425	2	31	0.730194	0.0443997	65456	55.173	0.0807127	0.447289	9366.78	12827.8	569.55	75820.8	11678	644310	6119.7	33913.8
300099	300099	2015	Shandong	C35	C35	C	0	0	0.168213	20.6649	0.0876256	1.79176	0.241836	2	3	0.670221	0.0192788	57090	22.2313	0.0514752	0.441868	5529.33	8250.01	159.05	56159.1	9866	219334	2890.8	24814.9
300100	300100	2015	Zhejiang	C36	C36	C	0	0	0.277799	22.1259	0.474464	1.79176	0.0740491	2	22	0.723737	0.0377356	74479	48.7574	0.0668513	0.465978	4809.94	6645.98	250.79	44222	5985	291813	2956.3	20606.5
300101	300101	2015	Sichuan	C39	C39	C	0	0	0.148732	21.0279	0.347311	1.79176	0.397185	2	19	0.447541	0.0128963	37746	10.7868	0.0609327	0.427924	3355.44	7497.51	96.69	30829.1	8196	88409	1878.5	13192.5
300102	300102	2015	Fujian	C39	C39	C	0	0	0.052368	21.9354	0.27038	1.79176	0.119253	2	43	0.635809	0.0191424	68880	49.3758	0.0678422	0.503001	2544.24	4001.58	76.6	27307.5	3984	196713	1852.6	13735.7
300103	300103	2015	Shanxi2	C35	C35	C	0	0	0.165541	20.7339	0.17031	1.79176	0.374346	2	0	0.470732	0.0130894	47408	13.409	0.0647284	0.476383	2059.95	4376.06	57.28	18188.3	3846	51571	1177.3	8664.6
300104	300104	2015	Beijing	I64	I	I	0	0	0.140398	23.5554	0.775344	1.79176	0.160744	2	1328	0.823302	0.0501595	119422	174.115	0.167684	0.16977	4723.86	5737.7	287.8	26034.1	2188	380963	4365.5	4419.8
300105	300105	2015	Shandong	C38	C38	C	0	0	0.09237	21.7504	0.248274	1.79176	0.331327	1	16	0.670221	0.0192788	57090	22.2313	0.0514752	0.441868	5529.33	8250.01	159.05	56159.1	9866	219334	2890.8	24814.9
300106	300106	2015	Xinjiang	A03	A	A	0	0	0.19688	21.5434	0.677923	1.79176	0.0800706	1	1	0.349789	0.0109439	40534	3.57149	0.0745676	0.361011	1330.9	3804.87	41.64	9545.7	2385	8518	711.8	3446.1
300107	300107	2015	Hebei	C26	C26	C	0	0	0.165496	20.6666	0.0536378	1.79176	0.0910717	2	0	0.470364	0.00807856	36466	10.0237	0.0550177	0.430731	2649.18	5632.19	45.5	26744.1	7345	73624	1471.4	11519.5
300108	300108	2015	Jilin	C27	C27	C	0	0	0.097808	21.5649	0.285255	1.79176	0.109101	2	0	0.38213	0.0128656	38679	13.4826	0.0672151	0.377628	1229.35	3217.1	41.39	10162.9	2613	35230	683.1	3837.8
300109	300109	2015	Henan	C26	C26	C	0	0	0.060901	20.9351	0.0591508	1.79176	0.169337	2	11	0.443579	0.0122438	38042	7.08277	0.0438282	0.465819	3016.05	6799.35	83.25	36798.2	9701	68710	1612.8	17141.3
300110	300110	2015	Shandong	C27	C27	C	0	0	0.185936	21.7344	0.476141	1.79176	0.0526745	2	23	0.670221	0.0192788	57090	22.2313	0.0514752	0.441868	5529.33	8250.01	159.05	56159.1	9866	219334	2890.8	24814.9
300111	300111	2015	Zhejiang	C39	C39	C	0	0	0.027134	21.8478	0.588867	1.79176	0.0598233	2	0	0.723737	0.0377356	74479	48.7574	0.0668513	0.465978	4809.94	6645.98	250.79	44222	5985	291813	2956.3	20606.5
300112	300112	2015	Guangdong	C40	C40	C	0	0	0.064738	20.6401	0.21096	1.79176	0.0926684	2	3	0.730194	0.0443997	65456	55.173	0.0807127	0.447289	9366.78	12827.8	569.55	75820.8	11678	644310	6119.7	33913.8
300113	300113	2015	Zhejiang	I64	I	I	0	0	0.19862	21.3698	0.219062	1.79176	0.39007	2	11	0.723737	0.0377356	74479	48.7574	0.0668513	0.465978	4809.94	6645.98	250.79	44222	5985	291813	2956.3	20606.5
300114	300114	2015	Shanxi2	C39	C39	C	0	0	0.012349	21.3167	0.252276	1.79176	0.214998	1	18	0.470732	0.0130894	47408	13.409	0.0647284	0.476383	2059.95	4376.06	57.28	18188.3	3846	51571	1177.3	8664.6
300115	300115	2015	Guangdong	C39	C39	C	0	0	0.229902	22.3494	0.339113	1.79176	0.103342	2	101	0.730194	0.0443997	65456	55.173	0.0807127	0.447289	9366.78	12827.8	569.55	75820.8	11678	644310	6119.7	33913.8
300116	300116	2015	Shanxi2	C41	C41	C	0	0	0.114622	21.0977	0.338803	1.79176	0.143997	2	0	0.470732	0.0130894	47408	13.409	0.0647284	0.476383	2059.95	4376.06	57.28	18188.3	3846	51571	1177.3	8664.6
300117	300117	2015	Beijing	E50	E	E	0	0	0.181863	22.1682	0.68098	1.79176	0.10017	2	1	0.823302	0.0501595	119422	174.115	0.167684	0.16977	4723.86	5737.7	287.8	26034.1	2188	380963	4365.5	4419.8
300118	300118	2015	Zhejiang	C39	C39	C	0	0	0.111432	22.8617	0.630003	1.79176	0.165093	2	5	0.723737	0.0377356	74479	48.7574	0.0668513	0.465978	4809.94	6645.98	250.79	44222	5985	291813	2956.3	20606.5
300119	300119	2015	Tianjin	C27	C27	C	0	0	0.195543	21.5771	0.246856	1.79176	0.114236	2	73	0.82513	0.0373784	75936	126.01	0.133674	0.412298	2667.11	3232.35	120.82	10889.2	1439	181328	1455.6	4489.6
300120	300120	2015	Tianjin	C38	C38	C	0	0	0.033049	20.4586	0.133832	1.79176	0.18594	2	11	0.82513	0.0373784	75936	126.01	0.133674	0.412298	2667.11	3232.35	120.82	10889.2	1439	181328	1455.6	4489.6
300121	300121	2015	Shandong	C26	C26	C	0	0	0.217669	20.9394	0.597947	1.79176	0.123993	2	16	0.670221	0.0192788	57090	22.2313	0.0514752	0.441868	5529.33	8250.01	159.05	56159.1	9866	219334	2890.8	24814.9
300122	300122	2015	Chongqing	C27	C27	C	0	0	0.324558	21.7097	0.0792063	1.79176	0.301709	2	2	0.568257	0.0120438	53348	25.6824	0.0850735	0.442049	2154.83	3792	45.67	16305.9	3070	78845	1387.2	7208
300123	300123	2015	Hunan	C37	C37	C	0	0	0.138243	21.3127	0.466357	1.79176	0.14717	2	10	0.439091	0.0115663	43568	7.88314	0.0419899	0.439603	2515.43	5728.72	66.26	28811.7	6615	52147	1209.8	12665.7
300124	300124	2015	Guangdong	C38	C38	C	0	0	0.045882	22.5061	0.278598	1.79176	0.236694	2	27	0.730194	0.0443997	65456	55.173	0.0807127	0.447289	9366.78	12827.8	569.55	75820.8	11678	644310	6119.7	33913.8
300125	300125	2015	Liaoning	M74	M	M	0	0	0.057104	21.4018	0.432992	1.79176	0.161925	2	0	0.474693	0.0153784	47511	47.6346	0.0752113	0.403944	2127.39	4481.61	68.92	20657.8	4338	206639	1553.7	8344.6
300126	300126	2015	Shanghai	C34	C34	C	0	0	0.093796	20.9592	0.172872	1.79176	0.162753	2	4	0.891455	0.0439065	112981	269.029	0.14699	0.302236	5519.5	6191.56	271.85	27821.6	2458	661273	4089.5	8408.7
300127	300127	2015	Sichuan	C39	C39	C	0	0	0.226193	20.8475	0.0684014	1.79176	0.162529	2	2	0.447541	0.0128963	37746	10.7868	0.0609327	0.427924	3355.44	7497.51	96.69	30829.1	8196	88409	1878.5	13192.5
300128	300128	2015	Jiangsu	C39	C39	C	0	0	0.070362	21.9216	0.307491	1.79176	0.110834	2	4	0.828751	0.0383956	86618	94.0654	0.0683761	0.464297	8028.59	9687.58	371.96	71876	8315	782154	4914.6	33371.8
300129	300129	2015	Shanghai	C38	C38	C	0	0	0.020001	21.8579	0.368769	1.79176	0.077983	2	9	0.891455	0.0439065	112981	269.029	0.14699	0.302236	5519.5	6191.56	271.85	27821.6	2458	661273	4089.5	8408.7
300130	300130	2015	Guangdong	C35	C35	C	0	0	0.127186	21.3235	0.305238	1.79176	0.234929	2	16	0.730194	0.0443997	65456	55.173	0.0807127	0.447289	9366.78	12827.8	569.55	75820.8	11678	644310	6119.7	33913.8
300131	300131	2015	Guangdong	F51	F	F	0	0	0.078463	21.645	0.307177	1.79176	0.0442727	2	59	0.730194	0.0443997	65456	55.173	0.0807127	0.447289	9366.78	12827.8	569.55	75820.8	11678	644310	6119.7	33913.8
300132	300132	2015	Fujian	C26	C26	C	0	0	0.069776	20.6206	0.33474	1.79176	0.0557255	2	4	0.635809	0.0191424	68880	49.3758	0.0678422	0.503001	2544.24	4001.58	76.6	27307.5	3984	196713	1852.6	13735.7
300133	300133	2015	Zhejiang	R87	R	R	0	0	0.118609	22.8216	0.268908	1.79176	0.274966	2	0	0.723737	0.0377356	74479	48.7574	0.0668513	0.465978	4809.94	6645.98	250.79	44222	5985	291813	2956.3	20606.5
300134	300134	2015	Guangdong	C39	C39	C	0	0	0.273321	22.1933	0.413341	1.79176	0.0700492	2	41	0.730194	0.0443997	65456	55.173	0.0807127	0.447289	9366.78	12827.8	569.55	75820.8	11678	644310	6119.7	33913.8
300135	300135	2015	Jiangsu	C26	C26	C	0	0	0.092789	21.7506	0.583511	1.79176	0.177651	2	2	0.828751	0.0383956	86618	94.0654	0.0683761	0.464297	8028.59	9687.58	371.96	71876	8315	782154	4914.6	33371.8
300136	300136	2015	Guangdong	C39	C39	C	0	0	0.064348	21.3896	0.286178	1.79176	0.124176	2	45	0.730194	0.0443997	65456	55.173	0.0807127	0.447289	9366.78	12827.8	569.55	75820.8	11678	644310	6119.7	33913.8
300137	300137	2015	Hebei	C40	C40	C	0	0	0.023606	21.2112	0.137745	1.79176	0.259942	2	6	0.470364	0.00807856	36466	10.0237	0.0550177	0.430731	2649.18	5632.19	45.5	26744.1	7345	73624	1471.4	11519.5
300138	300138	2015	Hebei	C13	C13	C	0	0	0.058634	21.412	0.283296	1.79176	0.153803	2	18	0.470364	0.00807856	36466	10.0237	0.0550177	0.430731	2649.18	5632.19	45.5	26744.1	7345	73624	1471.4	11519.5
300139	300139	2015	Beijing	C39	C39	C	0	0	0.082804	21.084	0.0943618	1.79176	0.124829	2	3	0.823302	0.0501595	119422	174.115	0.167684	0.16977	4723.86	5737.7	287.8	26034.1	2188	380963	4365.5	4419.8
300140	300140	2015	Shanxi2	C38	C38	C	0	0	0.101514	20.87	0.201129	1.79176	0.150036	1	5	0.470732	0.0130894	47408	13.409	0.0647284	0.476383	2059.95	4376.06	57.28	18188.3	3846	51571	1177.3	8664.6
300141	300141	2015	Jiangsu	C38	C38	C	0	0	0.224482	20.5749	0.184592	1.79176	0.31653	2	7	0.828751	0.0383956	86618	94.0654	0.0683761	0.464297	8028.59	9687.58	371.96	71876	8315	782154	4914.6	33371.8
300142	300142	2015	Yunnan	C27	C27	C	0	0	0.030873	22.5571	0.516808	1.79176	0.16496	0	11	0.383655	0.0103038	32973	7.01694	0.0651752	0.357565	1808.1	4712.83	48.56	15358.6	4663	32720	1001	5491.7
300143	300143	2015	Guangdong	A01	A	A	0	0	0.136037	21.3378	0.197284	1.79176	0.0586925	2	0	0.730194	0.0443997	65456	55.173	0.0807127	0.447289	9366.78	12827.8	569.55	75820.8	11678	644310	6119.7	33913.8
300144	300144	2015	Zhejiang	R88	R	R	0	0	0.128301	22.6673	0.182191	1.79176	0.212214	2	0	0.723737	0.0377356	74479	48.7574	0.0668513	0.465978	4809.94	6645.98	250.79	44222	5985	291813	2956.3	20606.5
300145	300145	2015	Zhejiang	C34	C34	C	0	0	0.108227	22.4028	0.322853	1.79176	0.210985	2	30	0.723737	0.0377356	74479	48.7574	0.0668513	0.465978	4809.94	6645.98	250.79	44222	5985	291813	2956.3	20606.5
300146	300146	2015	Guangdong	C14	C14	C	0	0	0.239544	22.3136	0.071666	1.79176	0.294295	2	15	0.730194	0.0443997	65456	55.173	0.0807127	0.447289	9366.78	12827.8	569.55	75820.8	11678	644310	6119.7	33913.8
300147	300147	2015	Guangdong	C27	C27	C	0	0	0.120022	22.2606	0.237752	1.79176	0.141301	2	21	0.730194	0.0443997	65456	55.173	0.0807127	0.447289	9366.78	12827.8	569.55	75820.8	11678	644310	6119.7	33913.8
300148	300148	2015	Hunan	R86	R	R	0	0	0.177593	21.4584	0.070324	1.79176	0.238611	2	0	0.439091	0.0115663	43568	7.88314	0.0419899	0.439603	2515.43	5728.72	66.26	28811.7	6615	52147	1209.8	12665.7
300149	300149	2015	Guangdong	C14	C14	C	0	0	0.098229	20.4436	0.0536378	1.79176	0.0662329	3	7	0.730194	0.0443997	65456	55.173	0.0807127	0.447289	9366.78	12827.8	569.55	75820.8	11678	644310	6119.7	33913.8
300150	300150	2015	Beijing	I65	I	I	0	0	0.089373	21.2578	0.106761	1.79176	0.530374	2	1	0.823302	0.0501595	119422	174.115	0.167684	0.16977	4723.86	5737.7	287.8	26034.1	2188	380963	4365.5	4419.8
300151	300151	2015	Guangdong	C35	C35	C	0	0	0.217324	20.6905	0.162322	1.79176	0.147312	2	2	0.730194	0.0443997	65456	55.173	0.0807127	0.447289	9366.78	12827.8	569.55	75820.8	11678	644310	6119.7	33913.8
300152	300152	2015	Jiangsu	C38	C38	C	0	0	0.105239	21.8985	0.4771	1.79176	0.0548389	2	3	0.828751	0.0383956	86618	94.0654	0.0683761	0.464297	8028.59	9687.58	371.96	71876	8315	782154	4914.6	33371.8
300153	300153	2015	Shanghai	C38	C38	C	0	0	0.237147	21.0292	0.258582	1.79176	0.250541	2,3	6	0.891455	0.0439065	112981	269.029	0.14699	0.302236	5519.5	6191.56	271.85	27821.6	2458	661273	4089.5	8408.7
300154	300154	2015	Guangdong	C34	C34	C	0	0	0.215664	21.2559	0.100887	1.79176	0.611473	2	10	0.730194	0.0443997	65456	55.173	0.0807127	0.447289	9366.78	12827.8	569.55	75820.8	11678	644310	6119.7	33913.8
300155	300155	2015	Guangdong	C39	C39	C	0	0	0.220411	21.0617	0.173057	1.60944	0.374781	2	10	0.730194	0.0443997	65456	55.173	0.0807127	0.447289	9366.78	12827.8	569.55	75820.8	11678	644310	6119.7	33913.8
300156	300156	2015	Beijing	C35	C35	C	0	0	0.105162	21.8675	0.421229	1.60944	0.154763	2	2	0.823302	0.0501595	119422	174.115	0.167684	0.16977	4723.86	5737.7	287.8	26034.1	2188	380963	4365.5	4419.8
300157	300157	2015	Beijing	B11	B	B	0	0	0.033445	22.078	0.338633	1.60944	0.156752	2	15	0.823302	0.0501595	119422	174.115	0.167684	0.16977	4723.86	5737.7	287.8	26034.1	2188	380963	4365.5	4419.8
300158	300158	2015	Shanxi1	C27	C27	C	0	0	0.349162	22.127	0.501177	1.60944	0.076047	2	16	0.479803	0.0109466	34159	11.6814	0.0705793	0.43367	1642.35	3422.97	37.47	12036.1	3519	41107	849.5	5219.7
300159	300159	2015	Xinjiang	C35	C35	C	0	0	0.044938	22.6894	0.262042	1.60944	0.153281	2	18	0.349789	0.0109439	40534	3.57149	0.0745676	0.361011	1330.9	3804.87	41.64	9545.7	2385	8518	711.8	3446.1
300160	300160	2015	Jiangsu	C30	C30	C	0	0	0.134662	21.152	0.266145	1.60944	0.106814	2	2	0.828751	0.0383956	86618	94.0654	0.0683761	0.464297	8028.59	9687.58	371.96	71876	8315	782154	4914.6	33371.8
300161	300161	2015	Hubei	C34	C34	C	0	0	0.045171	21.1313	0.376116	1.60944	0.207713	1	26	0.490071	0.0256586	52566	15.2532	0.0518173	0.442557	3005.53	6132.84	157.36	30661.6	5850	89231	1588.8	13569.5
300162	300162	2015	Guangdong	C39	C39	C	0	0	0.111943	20.9362	0.120751	1.60944	0.157791	2	5	0.730194	0.0443997	65456	55.173	0.0807127	0.447289	9366.78	12827.8	569.55	75820.8	11678	644310	6119.7	33913.8
300163	300163	2015	Zhejiang	C41	C41	C	0	0	0.126903	20.8717	0.403468	1.60944	0.0843714	2	16	0.723737	0.0377356	74479	48.7574	0.0668513	0.465978	4809.94	6645.98	250.79	44222	5985	291813	2956.3	20606.5
300164	300164	2015	Shanxi2	B11	B	B	0	0	0.07666	21.4286	0.208347	1.60944	0.209107	2	1	0.470732	0.0130894	47408	13.409	0.0647284	0.476383	2059.95	4376.06	57.28	18188.3	3846	51571	1177.3	8664.6
300165	300165	2015	Jiangsu	C40	C40	C	0	0	0.166214	21.263	0.126559	1.60944	0.472467	2	13	0.828751	0.0383956	86618	94.0654	0.0683761	0.464297	8028.59	9687.58	371.96	71876	8315	782154	4914.6	33371.8
300166	300166	2015	Beijing	I65	I	I	0	0	0.061037	21.7635	0.342862	1.60944	0.161234	2	1	0.823302	0.0501595	119422	174.115	0.167684	0.16977	4723.86	5737.7	287.8	26034.1	2188	380963	4365.5	4419.8
300167	300167	2015	Guangdong	I65	I	I	0	0	0.160561	20.9218	0.374923	1.60944	0.206177	2	3	0.730194	0.0443997	65456	55.173	0.0807127	0.447289	9366.78	12827.8	569.55	75820.8	11678	644310	6119.7	33913.8
300168	300168	2015	Shanghai	I65	I	I	0	0	0.07414	22.3478	0.610203	1.60944	0.133952	2	19	0.891455	0.0439065	112981	269.029	0.14699	0.302236	5519.5	6191.56	271.85	27821.6	2458	661273	4089.5	8408.7
300169	300169	2015	Jiangsu	C29	C29	C	0	0	0.03345	21.3226	0.319927	1.60944	0.0835538	2	14	0.828751	0.0383956	86618	94.0654	0.0683761	0.464297	8028.59	9687.58	371.96	71876	8315	782154	4914.6	33371.8
300170	300170	2015	Shanghai	I65	I	I	0	0	0.032755	21.4692	0.17355	1.60944	0.448019	2	0	0.891455	0.0439065	112981	269.029	0.14699	0.302236	5519.5	6191.56	271.85	27821.6	2458	661273	4089.5	8408.7
300171	300171	2015	Shanghai	C35	C35	C	0	0	0.367985	22.125	0.274288	1.60944	0.277446	2	39	0.891455	0.0439065	112981	269.029	0.14699	0.302236	5519.5	6191.56	271.85	27821.6	2458	661273	4089.5	8408.7
300172	300172	2015	Jiangsu	N77	N	N	0	0	0.091506	21.1358	0.3114	1.60944	0.279887	2	18	0.828751	0.0383956	86618	94.0654	0.0683761	0.464297	8028.59	9687.58	371.96	71876	8315	782154	4914.6	33371.8
300173	300173	2015	Guangdong	C35	C35	C	0	0	0.083845	21.4504	0.230638	1.60944	0.175388	2	20	0.730194	0.0443997	65456	55.173	0.0807127	0.447289	9366.78	12827.8	569.55	75820.8	11678	644310	6119.7	33913.8
300174	300174	2015	Fujian	C26	C26	C	0	0	0.215169	20.6043	0.301666	1.60944	0.132967	2	0	0.635809	0.0191424	68880	49.3758	0.0678422	0.503001	2544.24	4001.58	76.6	27307.5	3984	196713	1852.6	13735.7
300175	300175	2015	Shandong	C13	C13	C	0	0	0.083944	21.1778	0.396675	1.60944	0.138556	2	0	0.670221	0.0192788	57090	22.2313	0.0514752	0.441868	5529.33	8250.01	159.05	56159.1	9866	219334	2890.8	24814.9
300176	300176	2015	Guangdong	C36	C36	C	0	0	0.107723	21.4325	0.70563	1.60944	0.095591	2	8	0.730194	0.0443997	65456	55.173	0.0807127	0.447289	9366.78	12827.8	569.55	75820.8	11678	644310	6119.7	33913.8
300177	300177	2015	Guangdong	C39	C39	C	0	0	0.082083	21.3669	0.126345	1.60944	0.332142	2	60	0.730194	0.0443997	65456	55.173	0.0807127	0.447289	9366.78	12827.8	569.55	75820.8	11678	644310	6119.7	33913.8
300178	300178	2015	Guangdong	L72	L	L	0	0	0.120419	21.9122	0.562002	1.60944	0.190909	2	6	0.730194	0.0443997	65456	55.173	0.0807127	0.447289	9366.78	12827.8	569.55	75820.8	11678	644310	6119.7	33913.8
300179	300179	2015	Henan	C30	C30	C	0	0	0.087518	20.5675	0.130473	1.60944	0.393607	2	4	0.443579	0.0122438	38042	7.08277	0.0438282	0.465819	3016.05	6799.35	83.25	36798.2	9701	68710	1612.8	17141.3
300180	300180	2015	Shanghai	C29	C29	C	0	0	0.039908	21.6955	0.42303	1.60944	0.0414822	2	10	0.891455	0.0439065	112981	269.029	0.14699	0.302236	5519.5	6191.56	271.85	27821.6	2458	661273	4089.5	8408.7
300181	300181	2015	Zhejiang	C27	C27	C	0	0	0.084667	21.3387	0.224227	1.60944	0.243288	2	0	0.723737	0.0377356	74479	48.7574	0.0668513	0.465978	4809.94	6645.98	250.79	44222	5985	291813	2956.3	20606.5
300182	300182	2015	Beijing	I65	I	I	0	0	0.206283	22.5185	0.280169	1.60944	0.164243	2	9	0.823302	0.0501595	119422	174.115	0.167684	0.16977	4723.86	5737.7	287.8	26034.1	2188	380963	4365.5	4419.8
300183	300183	2015	Shandong	I65	I	I	0	0	0.098375	21.627	0.0809678	1.60944	0.395151	2	22	0.670221	0.0192788	57090	22.2313	0.0514752	0.441868	5529.33	8250.01	159.05	56159.1	9866	219334	2890.8	24814.9
300184	300184	2015	Hubei	F51	F	F	0	0	0.075089	20.7281	0.315341	1.60944	0.0625391	3	38	0.490071	0.0256586	52566	15.2532	0.0518173	0.442557	3005.53	6132.84	157.36	30661.6	5850	89231	1588.8	13569.5
300185	300185	2015	Shandong	C34	C34	C	0	0	0.056249	22.789	0.510156	1.60944	0.0978032	2	12	0.670221	0.0192788	57090	22.2313	0.0514752	0.441868	5529.33	8250.01	159.05	56159.1	9866	219334	2890.8	24814.9
300187	300187	2015	Hunan	N77	N	N	0	0	0.394592	21.5608	0.423356	1.60944	0.323624	2	4	0.439091	0.0115663	43568	7.88314	0.0419899	0.439603	2515.43	5728.72	66.26	28811.7	6615	52147	1209.8	12665.7
300188	300188	2015	Fujian	I65	I	I	0	0	0.099546	21.5128	0.232075	1.60944	0.271294	2,3	26	0.635809	0.0191424	68880	49.3758	0.0678422	0.503001	2544.24	4001.58	76.6	27307.5	3984	196713	1852.6	13735.7
300189	300189	2015	Hainan	A01	A	A	0	0	0.035204	21.5481	0.100483	1.60944	0.233239	2	7	0.506442	0.00998846	40220	32.9884	0.0676237	0.233405	627.7	1239.43	12.38	3782.7	945	31174	255.8	882.9
300190	300190	2015	Jiangsu	N77	N	N	0	0	0.272208	21.7448	0.420235	1.60944	0.127577	2	4	0.828751	0.0383956	86618	94.0654	0.0683761	0.464297	8028.59	9687.58	371.96	71876	8315	782154	4914.6	33371.8
300191	300191	2015	Beijing	B11	B	B	0	0	0.238748	20.9532	0.0728533	1.60944	0.611473	2	0	0.823302	0.0501595	119422	174.115	0.167684	0.16977	4723.86	5737.7	287.8	26034.1	2188	380963	4365.5	4419.8
300192	300192	2015	Jiangsu	C26	C26	C	0	0	0.151271	20.5038	0.154718	1.60944	0.201068	2	0	0.828751	0.0383956	86618	94.0654	0.0683761	0.464297	8028.59	9687.58	371.96	71876	8315	782154	4914.6	33371.8
300193	300193	2015	Guangdong	C34	C34	C	0	0	0.063997	21.5514	0.129507	1.60944	0.0785739	0	0	0.730194	0.0443997	65456	55.173	0.0807127	0.447289	9366.78	12827.8	569.55	75820.8	11678	644310	6119.7	33913.8
300194	300194	2015	Chongqing	C27	C27	C	0	0	0.215438	21.6312	0.13832	1.60944	0.0972229	2	19	0.568257	0.0120438	53348	25.6824	0.0850735	0.442049	2154.83	3792	45.67	16305.9	3070	78845	1387.2	7208
300195	300195	2015	Tianjin	C35	C35	C	0	0	0.143803	22.0248	0.327152	1.60944	0.0941392	2	27	0.82513	0.0373784	75936	126.01	0.133674	0.412298	2667.11	3232.35	120.82	10889.2	1439	181328	1455.6	4489.6
300196	300196	2015	Jiangsu	C30	C30	C	0	0	0.172972	21.5419	0.332806	1.60944	0.0954764	2	0	0.828751	0.0383956	86618	94.0654	0.0683761	0.464297	8028.59	9687.58	371.96	71876	8315	782154	4914.6	33371.8
300197	300197	2015	Guangdong	E48	E	E	0	0	0.257288	22.6603	0.529989	1.60944	0.169114	2	25	0.730194	0.0443997	65456	55.173	0.0807127	0.447289	9366.78	12827.8	569.55	75820.8	11678	644310	6119.7	33913.8
300198	300198	2015	Fujian	C29	C29	C	0	0	0.063612	21.4542	0.406123	1.60944	0.156442	2	9	0.635809	0.0191424	68880	49.3758	0.0678422	0.503001	2544.24	4001.58	76.6	27307.5	3984	196713	1852.6	13735.7
300199	300199	2015	Guangdong	C27	C27	C	0	0	0.109585	21.9891	0.256256	1.60944	0.0527081	2	69	0.730194	0.0443997	65456	55.173	0.0807127	0.447289	9366.78	12827.8	569.55	75820.8	11678	644310	6119.7	33913.8
300200	300200	2015	Beijing	C26	C26	C	0	0	0.100189	20.5451	0.0814012	1.60944	0.283847	2	10	0.823302	0.0501595	119422	174.115	0.167684	0.16977	4723.86	5737.7	287.8	26034.1	2188	380963	4365.5	4419.8
300201	300201	2015	Jiangsu	C35	C35	C	0	0	0.08373	20.9998	0.402638	1.60944	0.135548	2	11	0.828751	0.0383956	86618	94.0654	0.0683761	0.464297	8028.59	9687.58	371.96	71876	8315	782154	4914.6	33371.8
300202	300202	2015	Liaoning	C34	C34	C	0	0	0.127514	21.3236	0.1286	1.60944	0.3394	2	9	0.474693	0.0153784	47511	47.6346	0.0752113	0.403944	2127.39	4481.61	68.92	20657.8	4338	206639	1553.7	8344.6
300203	300203	2015	Zhejiang	C40	C40	C	0	0	0.079302	22.1375	0.40496	1.60944	0.143942	2	45	0.723737	0.0377356	74479	48.7574	0.0668513	0.465978	4809.94	6645.98	250.79	44222	5985	291813	2956.3	20606.5
300204	300204	2015	Beijing	C27	C27	C	0	0	0.19415	21.4512	0.186908	1.60944	0.498415	2	1	0.823302	0.0501595	119422	174.115	0.167684	0.16977	4723.86	5737.7	287.8	26034.1	2188	380963	4365.5	4419.8
300205	300205	2015	Hubei	C39	C39	C	0	0	0.100016	21.2441	0.335976	1.60944	0.241493	1	13	0.490071	0.0256586	52566	15.2532	0.0518173	0.442557	3005.53	6132.84	157.36	30661.6	5850	89231	1588.8	13569.5
300206	300206	2015	Guangdong	C35	C35	C	0	0	0.105235	21.0966	0.162758	1.60944	0.275956	2	53	0.730194	0.0443997	65456	55.173	0.0807127	0.447289	9366.78	12827.8	569.55	75820.8	11678	644310	6119.7	33913.8
300207	300207	2015	Guangdong	C38	C38	C	0	0	0.125413	22.4657	0.661134	1.60944	0.255298	2	11	0.730194	0.0443997	65456	55.173	0.0807127	0.447289	9366.78	12827.8	569.55	75820.8	11678	644310	6119.7	33913.8
300208	300208	2015	Shandong	C38	C38	C	0	0	0.048157	21.4826	0.458394	1.60944	0.193562	2	0	0.670221	0.0192788	57090	22.2313	0.0514752	0.441868	5529.33	8250.01	159.05	56159.1	9866	219334	2890.8	24814.9
300209	300209	2015	Jiangsu	I65	I	I	0	0	0.133486	20.7282	0.0774407	1.60944	0.416888	2	6	0.828751	0.0383956	86618	94.0654	0.0683761	0.464297	8028.59	9687.58	371.96	71876	8315	782154	4914.6	33371.8
300210	300210	2015	Liaoning	C35	C35	C	0	0	0.235623	21.2793	0.325032	1.60944	0.188493	2	7	0.474693	0.0153784	47511	47.6346	0.0752113	0.403944	2127.39	4481.61	68.92	20657.8	4338	206639	1553.7	8344.6
300211	300211	2015	Jiangsu	C39	C39	C	0	0	0.236337	20.2041	0.162471	1.60944	0.255395	2	2	0.828751	0.0383956	86618	94.0654	0.0683761	0.464297	8028.59	9687.58	371.96	71876	8315	782154	4914.6	33371.8
300212	300212	2015	Beijing	I65	I	I	0	0	0.134365	22.2612	0.437518	1.60944	0.0853853	1	30	0.823302	0.0501595	119422	174.115	0.167684	0.16977	4723.86	5737.7	287.8	26034.1	2188	380963	4365.5	4419.8
300213	300213	2015	Beijing	C39	C39	C	0	0	0.063314	21.2245	0.441033	1.60944	0.231916	2	15	0.823302	0.0501595	119422	174.115	0.167684	0.16977	4723.86	5737.7	287.8	26034.1	2188	380963	4365.5	4419.8
300214	300214	2015	Shandong	C26	C26	C	0	0	0.098597	21.1624	0.149517	1.60944	0.165594	2	2	0.670221	0.0192788	57090	22.2313	0.0514752	0.441868	5529.33	8250.01	159.05	56159.1	9866	219334	2890.8	24814.9
300215	300215	2015	Jiangsu	M74	M	M	0	0	0.192621	22.0639	0.642423	1.60944	0.158618	2	32	0.828751	0.0383956	86618	94.0654	0.0683761	0.464297	8028.59	9687.58	371.96	71876	8315	782154	4914.6	33371.8
300216	300216	2015	Hunan	C35	C35	C	0	0	0.022674	21.8388	0.663532	1.60944	0.16389	2	20	0.439091	0.0115663	43568	7.88314	0.0419899	0.439603	2515.43	5728.72	66.26	28811.7	6615	52147	1209.8	12665.7
300217	300217	2015	Jiangsu	C38	C38	C	0	0	0.055058	21.5634	0.198743	1.60944	0.102812	2	4	0.828751	0.0383956	86618	94.0654	0.0683761	0.464297	8028.59	9687.58	371.96	71876	8315	782154	4914.6	33371.8
300218	300218	2015	Anhui	C29	C29	C	0	0	0.097194	21.3158	0.434887	1.60944	0.151917	2	20	0.468466	0.0282382	40211	17.7152	0.0512246	0.448927	2454.3	5239.01	147.94	24142.7	6011	106486	1236.7	10838.3
300219	300219	2015	Guangdong	C39	C39	C	0	0	0.149874	21.4473	0.476716	1.60944	0.196431	0	28	0.730194	0.0443997	65456	55.173	0.0807127	0.447289	9366.78	12827.8	569.55	75820.8	11678	644310	6119.7	33913.8
300220	300220	2015	Hubei	C39	C39	C	0	0	0.250071	19.9692	0.275404	1.60944	0.159279	2	6	0.490071	0.0256586	52566	15.2532	0.0518173	0.442557	3005.53	6132.84	157.36	30661.6	5850	89231	1588.8	13569.5
300221	300221	2015	Guangdong	C29	C29	C	0	0	0.08404	20.9663	0.399737	1.60944	0.0637511	2	15	0.730194	0.0443997	65456	55.173	0.0807127	0.447289	9366.78	12827.8	569.55	75820.8	11678	644310	6119.7	33913.8
300222	300222	2015	Shanghai	C38	C38	C	0	0	0.159228	21.5064	0.324466	1.60944	0.190601	2	10	0.891455	0.0439065	112981	269.029	0.14699	0.302236	5519.5	6191.56	271.85	27821.6	2458	661273	4089.5	8408.7
300223	300223	2015	Beijing	C39	C39	C	0	0	0.069481	20.8422	0.0536378	1.60944	0.0385334	2	37	0.823302	0.0501595	119422	174.115	0.167684	0.16977	4723.86	5737.7	287.8	26034.1	2188	380963	4365.5	4419.8
300224	300224	2015	Shandong	C30	C30	C	0	0	0.285672	21.8011	0.286113	1.60944	0.219351	2	4	0.670221	0.0192788	57090	22.2313	0.0514752	0.441868	5529.33	8250.01	159.05	56159.1	9866	219334	2890.8	24814.9
300225	300225	2015	Shanghai	C26	C26	C	0	0	0.09508	20.7923	0.202463	1.60944	0.159545	2,3	3	0.891455	0.0439065	112981	269.029	0.14699	0.302236	5519.5	6191.56	271.85	27821.6	2458	661273	4089.5	8408.7
300226	300226	2015	Shanghai	I64	I	I	0	0	0.064249	21.3497	0.842534	1.60944	0.187296	2	0	0.891455	0.0439065	112981	269.029	0.14699	0.302236	5519.5	6191.56	271.85	27821.6	2458	661273	4089.5	8408.7
300227	300227	2015	Guangdong	C39	C39	C	0	0	0.114045	20.2191	0.367469	1.60944	0.0837052	2	58	0.730194	0.0443997	65456	55.173	0.0807127	0.447289	9366.78	12827.8	569.55	75820.8	11678	644310	6119.7	33913.8
300228	300228	2015	Jiangsu	C35	C35	C	0	0	0.03286	22.0703	0.472703	1.60944	0.193801	0	28	0.828751	0.0383956	86618	94.0654	0.0683761	0.464297	8028.59	9687.58	371.96	71876	8315	782154	4914.6	33371.8
300229	300229	2015	Beijing	I65	I	I	0	0	0.206635	21.3147	0.152195	1.60944	0.296991	2	2	0.823302	0.0501595	119422	174.115	0.167684	0.16977	4723.86	5737.7	287.8	26034.1	2188	380963	4365.5	4419.8
300230	300230	2015	Shanghai	C29	C29	C	0	0	0.145771	21.2431	0.354735	1.60944	0.109803	2	7	0.891455	0.0439065	112981	269.029	0.14699	0.302236	5519.5	6191.56	271.85	27821.6	2458	661273	4089.5	8408.7
300231	300231	2015	Beijing	I65	I	I	0	0	0.077258	20.3057	0.252912	1.60944	0.284147	2	3	0.823302	0.0501595	119422	174.115	0.167684	0.16977	4723.86	5737.7	287.8	26034.1	2188	380963	4365.5	4419.8
300232	300232	2015	Guangdong	C39	C39	C	0	0	0.17429	21.2561	0.390072	1.60944	0.214123	2	10	0.730194	0.0443997	65456	55.173	0.0807127	0.447289	9366.78	12827.8	569.55	75820.8	11678	644310	6119.7	33913.8
300233	300233	2015	Shandong	C27	C27	C	0	0	0.147183	21.4146	0.34361	1.60944	0.202861	2	26	0.670221	0.0192788	57090	22.2313	0.0514752	0.441868	5529.33	8250.01	159.05	56159.1	9866	219334	2890.8	24814.9
300234	300234	2015	Zhejiang	C30	C30	C	0	0	0.169917	20.5909	0.330891	1.60944	0.106047	2	5	0.723737	0.0377356	74479	48.7574	0.0668513	0.465978	4809.94	6645.98	250.79	44222	5985	291813	2956.3	20606.5
300235	300235	2015	Guangdong	I65	I	I	0	0	0.092382	19.7236	0.0791147	1.60944	0.197992	2	0	0.730194	0.0443997	65456	55.173	0.0807127	0.447289	9366.78	12827.8	569.55	75820.8	11678	644310	6119.7	33913.8
300236	300236	2015	Shanghai	C26	C26	C	0	0	0.101729	20.8717	0.218024	1.60944	0.0465014	2	40	0.891455	0.0439065	112981	269.029	0.14699	0.302236	5519.5	6191.56	271.85	27821.6	2458	661273	4089.5	8408.7
300237	300237	2015	Shandong	C36	C36	C	0	0	0.092225	22.2057	0.495176	1.60944	0.201995	2	10	0.670221	0.0192788	57090	22.2313	0.0514752	0.441868	5529.33	8250.01	159.05	56159.1	9866	219334	2890.8	24814.9
300238	300238	2015	Guangdong	C35	C35	C	0	0	0.087381	20.5089	0.23098	1.60944	0.357398	2	0	0.730194	0.0443997	65456	55.173	0.0807127	0.447289	9366.78	12827.8	569.55	75820.8	11678	644310	6119.7	33913.8
300239	300239	2015	Neimenggu	C27	C27	C	0	0	0.108622	20.4749	0.0942218	1.60944	0.326782	2	0	0.461909	0.00839886	53437	14.4025	0.0480529	0.403401	1964.48	4252.96	35.72	13062.7	2440	35142	627.7	5269.5
300240	300240	2015	Jiangsu	G59	G	G	0	0	0.077745	21.2454	0.294376	1.60944	0.296952	2	0	0.828751	0.0383956	86618	94.0654	0.0683761	0.464297	8028.59	9687.58	371.96	71876	8315	782154	4914.6	33371.8
300241	300241	2015	Guangdong	C39	C39	C	0	0	0.107464	20.8926	0.444365	1.60944	0.117864	2	3	0.730194	0.0443997	65456	55.173	0.0807127	0.447289	9366.78	12827.8	569.55	75820.8	11678	644310	6119.7	33913.8
300242	300242	2015	Guangdong	C38	C38	C	0	0	0.097023	21.6673	0.239161	1.60944	0.144228	2	0	0.730194	0.0443997	65456	55.173	0.0807127	0.447289	9366.78	12827.8	569.55	75820.8	11678	644310	6119.7	33913.8
300243	300243	2015	Shandong	C26	C26	C	0	0	0.068573	20.9426	0.625164	1.60944	0.0933018	2	0	0.670221	0.0192788	57090	22.2313	0.0514752	0.441868	5529.33	8250.01	159.05	56159.1	9866	219334	2890.8	24814.9
300244	300244	2015	Zhejiang	Q84	Q	Q	0	0	0.145293	21.5528	0.538082	1.60944	0.100495	2	19	0.723737	0.0377356	74479	48.7574	0.0668513	0.465978	4809.94	6645.98	250.79	44222	5985	291813	2956.3	20606.5
300245	300245	2015	Shanghai	I65	I	I	0	0	0.053038	20.5198	0.147462	1.60944	0.486028	2	2	0.891455	0.0439065	112981	269.029	0.14699	0.302236	5519.5	6191.56	271.85	27821.6	2458	661273	4089.5	8408.7
300246	300246	2015	Guangdong	C35	C35	C	0	0	0.11449	20.1797	0.206283	1.60944	0.396239	2	2	0.730194	0.0443997	65456	55.173	0.0807127	0.447289	9366.78	12827.8	569.55	75820.8	11678	644310	6119.7	33913.8
300247	300247	2015	Anhui	C38	C38	C	0	0	0.046263	21.3816	0.235013	1.60944	0.164831	2	3	0.468466	0.0282382	40211	17.7152	0.0512246	0.448927	2454.3	5239.01	147.94	24142.7	6011	106486	1236.7	10838.3
300248	300248	2015	Henan	I65	I	I	0	0	0.057469	21.0199	0.38734	1.60944	0.147668	2	0	0.443579	0.0122438	38042	7.08277	0.0438282	0.465819	3016.05	6799.35	83.25	36798.2	9701	68710	1612.8	17141.3
300249	300249	2015	Sichuan	C35	C35	C	0	0	0.072254	21.1816	0.441469	1.60944	0.0742717	2	1	0.447541	0.0128963	37746	10.7868	0.0609327	0.427924	3355.44	7497.51	96.69	30829.1	8196	88409	1878.5	13192.5
300250	300250	2015	Zhejiang	C39	C39	C	0	0	0.237133	20.6724	0.142781	1.60944	0.314188	2	4	0.723737	0.0377356	74479	48.7574	0.0668513	0.465978	4809.94	6645.98	250.79	44222	5985	291813	2956.3	20606.5
300251	300251	2015	Beijing	R87	R	R	0	0	0.262326	22.8261	0.148764	1.60944	0.184685	2	1	0.823302	0.0501595	119422	174.115	0.167684	0.16977	4723.86	5737.7	287.8	26034.1	2188	380963	4365.5	4419.8
300252	300252	2015	Guangdong	C38	C38	C	0	0	0.15721	21.5753	0.626179	1.60944	0.173364	2	12	0.730194	0.0443997	65456	55.173	0.0807127	0.447289	9366.78	12827.8	569.55	75820.8	11678	644310	6119.7	33913.8
300253	300253	2015	Shanghai	I65	I	I	0	0	0.046996	21.2742	0.396103	1.60944	0.130702	2	1	0.891455	0.0439065	112981	269.029	0.14699	0.302236	5519.5	6191.56	271.85	27821.6	2458	661273	4089.5	8408.7
300254	300254	2015	Shanxi1	C27	C27	C	0	0	0.038333	20.9921	0.333173	1.60944	0.166578	2	4	0.479803	0.0109466	34159	11.6814	0.0705793	0.43367	1642.35	3422.97	37.47	12036.1	3519	41107	849.5	5219.7
300255	300255	2015	Hebei	C27	C27	C	0	0	0.125297	21.5684	0.325165	1.60944	0.0706468	2	0	0.470364	0.00807856	36466	10.0237	0.0550177	0.430731	2649.18	5632.19	45.5	26744.1	7345	73624	1471.4	11519.5
300256	300256	2015	Zhejiang	C39	C39	C	0	0	0.040684	22.5735	0.486485	1.60944	0.0698314	2	35	0.723737	0.0377356	74479	48.7574	0.0668513	0.465978	4809.94	6645.98	250.79	44222	5985	291813	2956.3	20606.5
300257	300257	2015	Zhejiang	C34	C34	C	0	0	0.316809	22.1643	0.205003	1.60944	0.324083	2	0	0.723737	0.0377356	74479	48.7574	0.0668513	0.465978	4809.94	6645.98	250.79	44222	5985	291813	2956.3	20606.5
300258	300258	2015	Jiangsu	C36	C36	C	0	0	0.237135	21.3135	0.284347	1.60944	0.0749811	2	0	0.828751	0.0383956	86618	94.0654	0.0683761	0.464297	8028.59	9687.58	371.96	71876	8315	782154	4914.6	33371.8
300259	300259	2015	Henan	C40	C40	C	0	0	0.180353	20.7537	0.143916	1.60944	0.32517	2	1	0.443579	0.0122438	38042	7.08277	0.0438282	0.465819	3016.05	6799.35	83.25	36798.2	9701	68710	1612.8	17141.3
300260	300260	2015	Jiangsu	C34	C34	C	0	0	0.128468	20.738	0.350985	1.60944	0.076214	3	8	0.828751	0.0383956	86618	94.0654	0.0683761	0.464297	8028.59	9687.58	371.96	71876	8315	782154	4914.6	33371.8
300261	300261	2015	Jiangsu	C26	C26	C	0	0	0.220685	21.1799	0.521142	1.60944	0.0519089	2,3	6	0.828751	0.0383956	86618	94.0654	0.0683761	0.464297	8028.59	9687.58	371.96	71876	8315	782154	4914.6	33371.8
300262	300262	2015	Shanghai	E48	E	E	0	0	0.249458	21.2931	0.608585	1.60944	0.0913449	2	6	0.891455	0.0439065	112981	269.029	0.14699	0.302236	5519.5	6191.56	271.85	27821.6	2458	661273	4089.5	8408.7
300263	300263	2015	Henan	C34	C34	C	0	0	0.088369	22.01	0.32678	1.60944	0.196564	2	6	0.443579	0.0122438	38042	7.08277	0.0438282	0.465819	3016.05	6799.35	83.25	36798.2	9701	68710	1612.8	17141.3
300264	300264	2015	Guangdong	I65	I	I	0	0	0.085814	20.3121	0.0614659	1.60944	0.370498	2	1	0.730194	0.0443997	65456	55.173	0.0807127	0.447289	9366.78	12827.8	569.55	75820.8	11678	644310	6119.7	33913.8
300265	300265	2015	Jiangsu	C38	C38	C	0	0	0.321024	20.9926	0.343954	1.60944	0.0816259	2	6	0.828751	0.0383956	86618	94.0654	0.0683761	0.464297	8028.59	9687.58	371.96	71876	8315	782154	4914.6	33371.8
300266	300266	2015	Zhejiang	C34	C34	C	0	0	0.149597	21.3561	0.373216	1.60944	0.11257	2	7	0.723737	0.0377356	74479	48.7574	0.0668513	0.465978	4809.94	6645.98	250.79	44222	5985	291813	2956.3	20606.5
300267	300267	2015	Hunan	C27	C27	C	0	0	0.226701	22.2889	0.113698	1.60944	0.422177	2	80	0.439091	0.0115663	43568	7.88314	0.0419899	0.439603	2515.43	5728.72	66.26	28811.7	6615	52147	1209.8	12665.7
300268	300268	2015	Hunan	C13	C13	C	0	0	0.134639	19.6123	0.229594	1.60944	0.038144	2	0	0.439091	0.0115663	43568	7.88314	0.0419899	0.439603	2515.43	5728.72	66.26	28811.7	6615	52147	1209.8	12665.7
300269	300269	2015	Guangdong	C39	C39	C	0	0	0.082113	21.9049	0.190693	1.60944	0.125044	2	1	0.730194	0.0443997	65456	55.173	0.0807127	0.447289	9366.78	12827.8	569.55	75820.8	11678	644310	6119.7	33913.8
300270	300270	2015	Zhejiang	C39	C39	C	0	0	0.330728	20.4692	0.255116	1.60944	0.215908	2	24	0.723737	0.0377356	74479	48.7574	0.0668513	0.465978	4809.94	6645.98	250.79	44222	5985	291813	2956.3	20606.5
300271	300271	2015	Beijing	I65	I	I	0	0	0.051233	21.7081	0.420098	1.60944	0.298886	2	0	0.823302	0.0501595	119422	174.115	0.167684	0.16977	4723.86	5737.7	287.8	26034.1	2188	380963	4365.5	4419.8
300272	300272	2015	Shanghai	C38	C38	C	0	0	0.162809	20.9608	0.295109	1.60944	0.0608497	2	16	0.891455	0.0439065	112981	269.029	0.14699	0.302236	5519.5	6191.56	271.85	27821.6	2458	661273	4089.5	8408.7
300273	300273	2015	Guangdong	C35	C35	C	0	0	0.067605	22.0396	0.354848	1.60944	0.145787	2	5	0.730194	0.0443997	65456	55.173	0.0807127	0.447289	9366.78	12827.8	569.55	75820.8	11678	644310	6119.7	33913.8
300274	300274	2015	Anhui	C38	C38	C	0	0	0.14828	22.6377	0.581935	1.60944	0.103566	2	67	0.468466	0.0282382	40211	17.7152	0.0512246	0.448927	2454.3	5239.01	147.94	24142.7	6011	106486	1236.7	10838.3
300275	300275	2015	Chongqing	I65	I	I	0	0	0.086356	20.5746	0.298813	1.60944	0.0823417	2	44	0.568257	0.0120438	53348	25.6824	0.0850735	0.442049	2154.83	3792	45.67	16305.9	3070	78845	1387.2	7208
300276	300276	2015	Hubei	C35	C35	C	0	0	0.18236	20.59	0.306927	1.60944	0.133167	2	3	0.490071	0.0256586	52566	15.2532	0.0518173	0.442557	3005.53	6132.84	157.36	30661.6	5850	89231	1588.8	13569.5
300277	300277	2015	Guangdong	I65	I	I	0	0	0.168957	20.2782	0.266782	1.60944	0.186097	2	0	0.730194	0.0443997	65456	55.173	0.0807127	0.447289	9366.78	12827.8	569.55	75820.8	11678	644310	6119.7	33913.8
300278	300278	2015	Hubei	C35	C35	C	0	0	0.213186	21.9017	0.545402	1.60944	0.101857	2	14	0.490071	0.0256586	52566	15.2532	0.0518173	0.442557	3005.53	6132.84	157.36	30661.6	5850	89231	1588.8	13569.5
300279	300279	2015	Jiangsu	C38	C38	C	0	0	0.097372	21.0127	0.555464	1.60944	0.062967	2	0	0.828751	0.0383956	86618	94.0654	0.0683761	0.464297	8028.59	9687.58	371.96	71876	8315	782154	4914.6	33371.8
300280	300280	2015	Jiangsu	C34	C34	C	0	0	0.390899	20.5125	0.216415	1.60944	0.0362197	2	3	0.828751	0.0383956	86618	94.0654	0.0683761	0.464297	8028.59	9687.58	371.96	71876	8315	782154	4914.6	33371.8
300281	300281	2015	Guangdong	C35	C35	C	0	0	0.202633	20.7654	0.29374	1.60944	0.160643	2	8	0.730194	0.0443997	65456	55.173	0.0807127	0.447289	9366.78	12827.8	569.55	75820.8	11678	644310	6119.7	33913.8
300282	300282	2015	Beijing	C39	C39	C	0	0	0.081361	21.4993	0.406319	1.60944	0.152921	2	12	0.823302	0.0501595	119422	174.115	0.167684	0.16977	4723.86	5737.7	287.8	26034.1	2188	380963	4365.5	4419.8
300283	300283	2015	Zhejiang	C38	C38	C	0	0	0.354938	20.5425	0.330812	1.38629	0.0519404	2	2	0.723737	0.0377356	74479	48.7574	0.0668513	0.465978	4809.94	6645.98	250.79	44222	5985	291813	2956.3	20606.5
300284	300284	2015	Jiangsu	M74	M	M	0	0	0.074147	22.4181	0.484426	1.38629	0.209729	2	53	0.828751	0.0383956	86618	94.0654	0.0683761	0.464297	8028.59	9687.58	371.96	71876	8315	782154	4914.6	33371.8
300285	300285	2015	Shandong	C26	C26	C	0	0	0.052855	20.8945	0.262451	1.38629	0.0834657	2	9	0.670221	0.0192788	57090	22.2313	0.0514752	0.441868	5529.33	8250.01	159.05	56159.1	9866	219334	2890.8	24814.9
300286	300286	2015	Shanghai	C40	C40	C	0	0	0.085471	20.3269	0.195889	1.38629	0.426925	2	0	0.891455	0.0439065	112981	269.029	0.14699	0.302236	5519.5	6191.56	271.85	27821.6	2458	661273	4089.5	8408.7
300287	300287	2015	Beijing	I65	I	I	0	0	0.042056	22.4458	0.466069	1.38629	0.0814834	2	27	0.823302	0.0501595	119422	174.115	0.167684	0.16977	4723.86	5737.7	287.8	26034.1	2188	380963	4365.5	4419.8
300288	300288	2015	Guizhou	I63	I	I	0	0	0.151847	20.9112	0.182734	1.38629	0.340209	2	30	0.381617	0.0148953	29484	4.89401	0.0590148	0.36986	1503.38	3939.5	58.68	10887.1	3708	18147	642.5	4026.7
300289	300289	2015	Beijing	C27	C27	C	0	0	0.157328	21.2293	0.240409	1.38629	0.107174	2,3	6	0.823302	0.0501595	119422	174.115	0.167684	0.16977	4723.86	5737.7	287.8	26034.1	2188	380963	4365.5	4419.8
300290	300290	2015	Liaoning	I65	I	I	0	0	0.162979	20.791	0.182558	1.38629	0.29566	2	2	0.474693	0.0153784	47511	47.6346	0.0752113	0.403944	2127.39	4481.61	68.92	20657.8	4338	206639	1553.7	8344.6
300291	300291	2015	Beijing	R87	R	R	0	0	0.06031	22.2704	0.170033	1.38629	0.0883427	1	0	0.823302	0.0501595	119422	174.115	0.167684	0.16977	4723.86	5737.7	287.8	26034.1	2188	380963	4365.5	4419.8
300292	300292	2015	Jiangsu	C39	C39	C	0	0	0.127868	21.8409	0.217259	1.38629	0.126545	2	10	0.828751	0.0383956	86618	94.0654	0.0683761	0.464297	8028.59	9687.58	371.96	71876	8315	782154	4914.6	33371.8
300293	300293	2015	Liaoning	C35	C35	C	0	0	0.238052	21.3114	0.625987	1.38629	0.108995	2	0	0.474693	0.0153784	47511	47.6346	0.0752113	0.403944	2127.39	4481.61	68.92	20657.8	4338	206639	1553.7	8344.6
300294	300294	2015	Jiangxi	C27	C27	C	0	0	0.128279	21.5064	0.128007	1.38629	0.319181	2	4	0.490814	0.0169494	37995	16.1824	0.0505957	0.491319	2165.74	4412.55	74.79	17031.1	4485	72578	861.7	8367.7
300295	300295	2015	Jiangsu	I64	I	I	0	0	0.046595	20.8053	0.151468	1.38629	0.611473	2	0	0.828751	0.0383956	86618	94.0654	0.0683761	0.464297	8028.59	9687.58	371.96	71876	8315	782154	4914.6	33371.8
300296	300296	2015	Beijing	C39	C39	C	0	0	0.141215	22.3875	0.544421	1.38629	0.121307	2	88	0.823302	0.0501595	119422	174.115	0.167684	0.16977	4723.86	5737.7	287.8	26034.1	2188	380963	4365.5	4419.8
300297	300297	2015	Guangdong	I65	I	I	0	0	0.082141	21.5372	0.441247	1.38629	0.23354	2	6	0.730194	0.0443997	65456	55.173	0.0807127	0.447289	9366.78	12827.8	569.55	75820.8	11678	644310	6119.7	33913.8
300298	300298	2015	Hunan	C35	C35	C	0	0	0.225963	21.0115	0.0703834	1.38629	0.265293	2	18	0.439091	0.0115663	43568	7.88314	0.0419899	0.439603	2515.43	5728.72	66.26	28811.7	6615	52147	1209.8	12665.7
300299	300299	2015	Fujian	I65	I	I	0	0	0.073659	21.2042	0.177656	1.38629	0.0944945	2	1	0.635809	0.0191424	68880	49.3758	0.0678422	0.503001	2544.24	4001.58	76.6	27307.5	3984	196713	1852.6	13735.7
300300	300300	2015	Zhejiang	I65	I	I	0	0	0.193624	21.2043	0.509828	1.38629	0.185775	2	5	0.723737	0.0377356	74479	48.7574	0.0668513	0.465978	4809.94	6645.98	250.79	44222	5985	291813	2956.3	20606.5
300301	300301	2015	Guangdong	C39	C39	C	0	0	0.100753	21.8472	0.500972	1.38629	0.0907606	2	2	0.730194	0.0443997	65456	55.173	0.0807127	0.447289	9366.78	12827.8	569.55	75820.8	11678	644310	6119.7	33913.8
300302	300302	2015	Beijing	I65	I	I	0	0	0.102167	20.6414	0.377378	1.38629	0.611473	0	4	0.823302	0.0501595	119422	174.115	0.167684	0.16977	4723.86	5737.7	287.8	26034.1	2188	380963	4365.5	4419.8
300303	300303	2015	Guangdong	C39	C39	C	0	0	0.082834	21.5238	0.234724	1.38629	0.113517	2	5	0.730194	0.0443997	65456	55.173	0.0807127	0.447289	9366.78	12827.8	569.55	75820.8	11678	644310	6119.7	33913.8
300304	300304	2015	Jiangsu	C36	C36	C	0	0	0.284126	20.9484	0.144543	1.38629	0.391885	2	9	0.828751	0.0383956	86618	94.0654	0.0683761	0.464297	8028.59	9687.58	371.96	71876	8315	782154	4914.6	33371.8
300305	300305	2015	Jiangsu	C29	C29	C	0	0	0.074872	21.0595	0.0536378	1.38629	0.34748	2	6	0.828751	0.0383956	86618	94.0654	0.0683761	0.464297	8028.59	9687.58	371.96	71876	8315	782154	4914.6	33371.8
300306	300306	2015	Zhejiang	C40	C40	C	0	0	0.161315	20.8672	0.066321	1.38629	0.611473	2	10	0.723737	0.0377356	74479	48.7574	0.0668513	0.465978	4809.94	6645.98	250.79	44222	5985	291813	2956.3	20606.5
300307	300307	2015	Zhejiang	C35	C35	C	0	0	0.237106	22.1336	0.0559864	1.38629	0.198997	2	15	0.723737	0.0377356	74479	48.7574	0.0668513	0.465978	4809.94	6645.98	250.79	44222	5985	291813	2956.3	20606.5
300308	300308	2015	Shandong	C35	C35	C	0	0	0.237716	20.279	0.145178	1.38629	0.175131	2	11	0.670221	0.0192788	57090	22.2313	0.0514752	0.441868	5529.33	8250.01	159.05	56159.1	9866	219334	2890.8	24814.9
300309	300309	2015	Beijing	C40	C40	C	0	0	0.180719	21.6437	0.462106	1.38629	0.0823423	2	0	0.823302	0.0501595	119422	174.115	0.167684	0.16977	4723.86	5737.7	287.8	26034.1	2188	380963	4365.5	4419.8
300310	300310	2015	Guangdong	I63	I	I	0	0	0.040695	20.808	0.331371	1.38629	0.268984	2	8	0.730194	0.0443997	65456	55.173	0.0807127	0.447289	9366.78	12827.8	569.55	75820.8	11678	644310	6119.7	33913.8
300311	300311	2015	Guangdong	I65	I	I	0	0	0.178897	21.1841	0.303928	1.38629	0.21777	2	20	0.730194	0.0443997	65456	55.173	0.0807127	0.447289	9366.78	12827.8	569.55	75820.8	11678	644310	6119.7	33913.8
300312	300312	2015	Beijing	I65	I	I	0	0	0.166395	21.2251	0.513931	1.38629	0.126643	2	5	0.823302	0.0501595	119422	174.115	0.167684	0.16977	4723.86	5737.7	287.8	26034.1	2188	380963	4365.5	4419.8
300313	300313	2015	Xinjiang	A03	A	A	0	0	0.128858	20.6311	0.545356	1.38629	0.125131	2	1	0.349789	0.0109439	40534	3.57149	0.0745676	0.361011	1330.9	3804.87	41.64	9545.7	2385	8518	711.8	3446.1
300314	300314	2015	Zhejiang	C35	C35	C	0	0	0.146592	20.4393	0.0728941	1.38629	0.219389	2	7	0.723737	0.0377356	74479	48.7574	0.0668513	0.465978	4809.94	6645.98	250.79	44222	5985	291813	2956.3	20606.5
300315	300315	2015	Beijing	I65	I	I	0	0	0.052564	22.7874	0.184777	1.38629	0.0620973	2	0	0.823302	0.0501595	119422	174.115	0.167684	0.16977	4723.86	5737.7	287.8	26034.1	2188	380963	4365.5	4419.8
300316	300316	2015	Zhejiang	C35	C35	C	0	0	0.294631	21.5831	0.182908	1.38629	0.106774	2	2	0.723737	0.0377356	74479	48.7574	0.0668513	0.465978	4809.94	6645.98	250.79	44222	5985	291813	2956.3	20606.5
300317	300317	2015	Guangdong	C38	C38	C	0	0	0.149574	22.5915	0.636574	1.38629	0.0831579	2,3	3	0.730194	0.0443997	65456	55.173	0.0807127	0.447289	9366.78	12827.8	569.55	75820.8	11678	644310	6119.7	33913.8
300318	300318	2015	Beijing	C35	C35	C	0	0	0.186237	21.4509	0.380112	1.38629	0.0537764	2	5	0.823302	0.0501595	119422	174.115	0.167684	0.16977	4723.86	5737.7	287.8	26034.1	2188	380963	4365.5	4419.8
300319	300319	2015	Guangdong	C39	C39	C	0	0	0.126748	21.4487	0.404979	1.38629	0.0984842	2	13	0.730194	0.0443997	65456	55.173	0.0807127	0.447289	9366.78	12827.8	569.55	75820.8	11678	644310	6119.7	33913.8
300320	300320	2015	Jiangsu	C29	C29	C	0	0	0.05693	20.8087	0.281451	1.38629	0.104081	2	2	0.828751	0.0383956	86618	94.0654	0.0683761	0.464297	8028.59	9687.58	371.96	71876	8315	782154	4914.6	33371.8
300321	300321	2015	Shandong	C29	C29	C	0	0	0.200641	20.3515	0.188063	1.38629	0.17346	2	2	0.670221	0.0192788	57090	22.2313	0.0514752	0.441868	5529.33	8250.01	159.05	56159.1	9866	219334	2890.8	24814.9
300322	300322	2015	Guangdong	C39	C39	C	0	0	0.1179	20.9747	0.566486	1.38629	0.0503749	2	23	0.730194	0.0443997	65456	55.173	0.0807127	0.447289	9366.78	12827.8	569.55	75820.8	11678	644310	6119.7	33913.8
300323	300323	2015	Hubei	C39	C39	C	0	0	0.075888	22.1619	0.603959	1.38629	0.0446662	3	49	0.490071	0.0256586	52566	15.2532	0.0518173	0.442557	3005.53	6132.84	157.36	30661.6	5850	89231	1588.8	13569.5
300324	300324	2015	Beijing	I65	I	I	0	0	0.156049	21.5088	0.349009	1.38629	0.24839	2	3	0.823302	0.0501595	119422	174.115	0.167684	0.16977	4723.86	5737.7	287.8	26034.1	2188	380963	4365.5	4419.8
300325	300325	2015	Jiangsu	C29	C29	C	0	0	0.119742	21.4877	0.602222	1.38629	0.208013	2	8	0.828751	0.0383956	86618	94.0654	0.0683761	0.464297	8028.59	9687.58	371.96	71876	8315	782154	4914.6	33371.8
300326	300326	2015	Shanghai	C35	C35	C	0	0	0.032497	21.2514	0.223625	1.38629	0.12368	0	24	0.891455	0.0439065	112981	269.029	0.14699	0.302236	5519.5	6191.56	271.85	27821.6	2458	661273	4089.5	8408.7
300327	300327	2015	Shanghai	C39	C39	C	0	0	0.104727	20.4225	0.170431	1.38629	0.172573	3	20	0.891455	0.0439065	112981	269.029	0.14699	0.302236	5519.5	6191.56	271.85	27821.6	2458	661273	4089.5	8408.7
300328	300328	2015	Guangdong	C33	C33	C	0	0	0.352731	20.6438	0.270091	1.38629	0.213915	3	0	0.730194	0.0443997	65456	55.173	0.0807127	0.447289	9366.78	12827.8	569.55	75820.8	11678	644310	6119.7	33913.8
300329	300329	2015	Zhejiang	C24	C24	C	0	0	0.116506	20.6062	0.125977	1.38629	0.376508	2	0	0.723737	0.0377356	74479	48.7574	0.0668513	0.465978	4809.94	6645.98	250.79	44222	5985	291813	2956.3	20606.5
300330	300330	2015	Shanghai	I65	I	I	0	0	0.073958	20.1282	0.246118	1.38629	0.295312	1	2	0.891455	0.0439065	112981	269.029	0.14699	0.302236	5519.5	6191.56	271.85	27821.6	2458	661273	4089.5	8408.7
300331	300331	2015	Jiangsu	C39	C39	C	0	0	0.091266	20.3675	0.284378	1.38629	0.204065	2	4	0.828751	0.0383956	86618	94.0654	0.0683761	0.464297	8028.59	9687.58	371.96	71876	8315	782154	4914.6	33371.8
300332	300332	2015	Beijing	D45	D	D	0	0	0.055496	22.1441	0.430732	1.38629	0.0249757	2	0	0.823302	0.0501595	119422	174.115	0.167684	0.16977	4723.86	5737.7	287.8	26034.1	2188	380963	4365.5	4419.8
300333	300333	2015	Guangdong	I65	I	I	0	0	0.080178	20.6079	0.0536378	1.38629	0.611473	2	3	0.730194	0.0443997	65456	55.173	0.0807127	0.447289	9366.78	12827.8	569.55	75820.8	11678	644310	6119.7	33913.8
300334	300334	2015	Tianjin	C35	C35	C	0	0	0.099306	21.4739	0.380686	1.38629	0.263558	1	3	0.82513	0.0373784	75936	126.01	0.133674	0.412298	2667.11	3232.35	120.82	10889.2	1439	181328	1455.6	4489.6
300335	300335	2015	Guangdong	D44	D	D	0	0	0.065481	21.385	0.161282	1.38629	0.494073	2	3	0.730194	0.0443997	65456	55.173	0.0807127	0.447289	9366.78	12827.8	569.55	75820.8	11678	644310	6119.7	33913.8
300336	300336	2015	Shanghai	R87	R	R	0	0	0.115098	22.0377	0.283348	1.38629	0.0699397	2	0	0.891455	0.0439065	112981	269.029	0.14699	0.302236	5519.5	6191.56	271.85	27821.6	2458	661273	4089.5	8408.7
300337	300337	2015	Jiangsu	C32	C32	C	0	0	0.211546	21.6182	0.377237	1.38629	0.0195652	2	18	0.828751	0.0383956	86618	94.0654	0.0683761	0.464297	8028.59	9687.58	371.96	71876	8315	782154	4914.6	33371.8
300338	300338	2015	Hunan	C40	C40	C	0	0	0.130118	20.6518	0.183792	1.38629	0.171194	2	44	0.439091	0.0115663	43568	7.88314	0.0419899	0.439603	2515.43	5728.72	66.26	28811.7	6615	52147	1209.8	12665.7
300339	300339	2015	Jiangsu	I65	I	I	0	0	0.060674	22.3324	0.355089	1.38629	0.0779337	2	1	0.828751	0.0383956	86618	94.0654	0.0683761	0.464297	8028.59	9687.58	371.96	71876	8315	782154	4914.6	33371.8
300340	300340	2015	Guangdong	C39	C39	C	0	0	0.054437	20.672	0.163588	1.38629	0.316351	2	4	0.730194	0.0443997	65456	55.173	0.0807127	0.447289	9366.78	12827.8	569.55	75820.8	11678	644310	6119.7	33913.8
300341	300341	2015	Fujian	C38	C38	C	0	0	0.2447	20.7671	0.13757	1.38629	0.304547	3	8	0.635809	0.0191424	68880	49.3758	0.0678422	0.503001	2544.24	4001.58	76.6	27307.5	3984	196713	1852.6	13735.7
300342	300342	2015	Jiangsu	C38	C38	C	0	0	0.257876	20.7729	0.150612	1.38629	0.183686	2	12	0.828751	0.0383956	86618	94.0654	0.0683761	0.464297	8028.59	9687.58	371.96	71876	8315	782154	4914.6	33371.8
300343	300343	2015	Shandong	C26	C26	C	0	0	0.151895	21.6304	0.314205	1.38629	0.0344993	2	8	0.670221	0.0192788	57090	22.2313	0.0514752	0.441868	5529.33	8250.01	159.05	56159.1	9866	219334	2890.8	24814.9
300344	300344	2015	Beijing	C30	C30	C	0	0	0.147426	20.584	0.256712	1.38629	0.016182	2	0	0.823302	0.0501595	119422	174.115	0.167684	0.16977	4723.86	5737.7	287.8	26034.1	2188	380963	4365.5	4419.8
300345	300345	2015	Hunan	C33	C33	C	0	0	0.059221	20.7943	0.214447	1.38629	0.311438	2	6	0.439091	0.0115663	43568	7.88314	0.0419899	0.439603	2515.43	5728.72	66.26	28811.7	6615	52147	1209.8	12665.7
300346	300346	2015	Jiangsu	C39	C39	C	0	0	0.082584	20.9852	0.0593493	1.38629	0.0701242	0	2	0.828751	0.0383956	86618	94.0654	0.0683761	0.464297	8028.59	9687.58	371.96	71876	8315	782154	4914.6	33371.8
300347	300347	2015	Zhejiang	Q84	Q	Q	0	0	0.088591	21.1995	0.337955	1.38629	0.140718	2	0	0.723737	0.0377356	74479	48.7574	0.0668513	0.465978	4809.94	6645.98	250.79	44222	5985	291813	2956.3	20606.5
300348	300348	2015	Guangdong	I65	I	I	0	0	0.063386	20.7295	0.301435	1.38629	0.291435	2	0	0.730194	0.0443997	65456	55.173	0.0807127	0.447289	9366.78	12827.8	569.55	75820.8	11678	644310	6119.7	33913.8
300349	300349	2015	Zhejiang	C40	C40	C	0	0	0.196125	20.9497	0.205168	1.38629	0.0798117	2	3	0.723737	0.0377356	74479	48.7574	0.0668513	0.465978	4809.94	6645.98	250.79	44222	5985	291813	2956.3	20606.5
300350	300350	2015	Guangdong	G59	G	G	0	0	0.130183	21.4845	0.185628	1.38629	0.087707	2	4	0.730194	0.0443997	65456	55.173	0.0807127	0.447289	9366.78	12827.8	569.55	75820.8	11678	644310	6119.7	33913.8
300351	300351	2015	Zhejiang	C39	C39	C	0	0	0.072232	20.9713	0.142306	1.38629	0.196246	2	32	0.723737	0.0377356	74479	48.7574	0.0668513	0.465978	4809.94	6645.98	250.79	44222	5985	291813	2956.3	20606.5
300352	300352	2015	Beijing	I65	I	I	0	0	0.234143	20.6942	0.137646	1.38629	0.225714	2	59	0.823302	0.0501595	119422	174.115	0.167684	0.16977	4723.86	5737.7	287.8	26034.1	2188	380963	4365.5	4419.8
300353	300353	2015	Beijing	C39	C39	C	0	0	0.134925	21.0759	0.183896	1.38629	0.198674	2	35	0.823302	0.0501595	119422	174.115	0.167684	0.16977	4723.86	5737.7	287.8	26034.1	2188	380963	4365.5	4419.8
300354	300354	2015	Jiangsu	C40	C40	C	0	0	0.341798	19.7159	0.0678884	1.38629	0.311651	2	0	0.828751	0.0383956	86618	94.0654	0.0683761	0.464297	8028.59	9687.58	371.96	71876	8315	782154	4914.6	33371.8
300355	300355	2015	Neimenggu	E48	E	E	0	0	0.071337	22.2386	0.512029	1.38629	0.146555	2	0	0.461909	0.00839886	53437	14.4025	0.0480529	0.403401	1964.48	4252.96	35.72	13062.7	2440	35142	627.7	5269.5
300356	300356	2015	Jiangsu	C38	C38	C	0	0	0.098092	21.5017	0.348862	1.38629	0.0971848	2	8	0.828751	0.0383956	86618	94.0654	0.0683761	0.464297	8028.59	9687.58	371.96	71876	8315	782154	4914.6	33371.8
300357	300357	2015	Zhejiang	C27	C27	C	0	0	0.274728	20.2314	0.0536378	0.693147	0.444501	2,3	0	0.723737	0.0377356	74479	48.7574	0.0668513	0.465978	4809.94	6645.98	250.79	44222	5985	291813	2956.3	20606.5
300358	300358	2015	Hunan	C35	C35	C	0	0	0.257082	21.593	0.363301	0.693147	0.0716814	2	71	0.439091	0.0115663	43568	7.88314	0.0419899	0.439603	2515.43	5728.72	66.26	28811.7	6615	52147	1209.8	12665.7
300359	300359	2015	Guangdong	I65	I	I	0	0	0.119862	21.5772	0.148585	0.693147	0.291414	2	5	0.730194	0.0443997	65456	55.173	0.0807127	0.447289	9366.78	12827.8	569.55	75820.8	11678	644310	6119.7	33913.8
300360	300360	2015	Zhejiang	C40	C40	C	0	0	0.087799	21.2058	0.332594	0.693147	0.474109	2	1	0.723737	0.0377356	74479	48.7574	0.0668513	0.465978	4809.94	6645.98	250.79	44222	5985	291813	2956.3	20606.5
300362	300362	2015	Sichuan	C34	C34	C	0	0	0.130712	22.0708	0.568148	0.693147	0.373832	2	1	0.447541	0.0128963	37746	10.7868	0.0609327	0.427924	3355.44	7497.51	96.69	30829.1	8196	88409	1878.5	13192.5
300363	300363	2015	Chongqing	C27	C27	C	0	0	0.073972	21.5901	0.504268	0.693147	0.0459168	2	4	0.568257	0.0120438	53348	25.6824	0.0850735	0.442049	2154.83	3792	45.67	16305.9	3070	78845	1387.2	7208
300364	300364	2015	Beijing	R86	R	R	0	0	0.062772	20.5943	0.415667	0	0.291029	2	1	0.823302	0.0501595	119422	174.115	0.167684	0.16977	4723.86	5737.7	287.8	26034.1	2188	380963	4365.5	4419.8
300365	300365	2015	Beijing	I65	I	I	0	0	0.075915	20.3985	0.113586	0.693147	0.293972	2	71	0.823302	0.0501595	119422	174.115	0.167684	0.16977	4723.86	5737.7	287.8	26034.1	2188	380963	4365.5	4419.8
300366	300366	2015	Sichuan	I65	I	I	0	0	0.153292	21.2495	0.214515	0.693147	0.0813637	2	0	0.447541	0.0128963	37746	10.7868	0.0609327	0.427924	3355.44	7497.51	96.69	30829.1	8196	88409	1878.5	13192.5
300367	300367	2015	Beijing	C39	C39	C	0	0	0.081649	22.023	0.418753	0.693147	0.221167	2	47	0.823302	0.0501595	119422	174.115	0.167684	0.16977	4723.86	5737.7	287.8	26034.1	2188	380963	4365.5	4419.8
300368	300368	2015	Hebei	C35	C35	C	0	0	0.140598	21.0975	0.184682	0.693147	0.258227	2	17	0.470364	0.00807856	36466	10.0237	0.0550177	0.430731	2649.18	5632.19	45.5	26744.1	7345	73624	1471.4	11519.5
300369	300369	2015	Beijing	I65	I	I	0	0	0.086821	21.4807	0.207651	0.693147	0.342211	0	0	0.823302	0.0501595	119422	174.115	0.167684	0.16977	4723.86	5737.7	287.8	26034.1	2188	380963	4365.5	4419.8
300370	300370	2015	Beijing	C40	C40	C	0	0	0.079231	21.1564	0.463084	0.693147	0.0783863	2	8	0.823302	0.0501595	119422	174.115	0.167684	0.16977	4723.86	5737.7	287.8	26034.1	2188	380963	4365.5	4419.8
300371	300371	2015	Hebei	C40	C40	C	0	0	0.158506	20.1462	0.0829345	0.693147	0.271053	2	1	0.470364	0.00807856	36466	10.0237	0.0550177	0.430731	2649.18	5632.19	45.5	26744.1	7345	73624	1471.4	11519.5
300372	300372	2015	Liaoning	C38	C38	C	0	0	0.083604	20.9013	0.462477	0.693147	0.148792	2	2	0.474693	0.0153784	47511	47.6346	0.0752113	0.403944	2127.39	4481.61	68.92	20657.8	4338	206639	1553.7	8344.6
300373	300373	2015	Jiangsu	C39	C39	C	0	0	0.254779	21.0088	0.361384	0.693147	0.139421	2	8	0.828751	0.0383956	86618	94.0654	0.0683761	0.464297	8028.59	9687.58	371.96	71876	8315	782154	4914.6	33371.8
300374	300374	2015	Beijing	C30	C30	C	0	0	0.195908	20.855	0.31871	0	0.174456	2	1	0.823302	0.0501595	119422	174.115	0.167684	0.16977	4723.86	5737.7	287.8	26034.1	2188	380963	4365.5	4419.8
300375	300375	2015	Tianjin	C29	C29	C	0	0	0.13142	21.0736	0.204877	0.693147	0.236282	2	8	0.82513	0.0373784	75936	126.01	0.133674	0.412298	2667.11	3232.35	120.82	10889.2	1439	181328	1455.6	4489.6
300376	300376	2015	Guangdong	C38	C38	C	0	0	0.433747	22.2133	0.695091	0.693147	0.117985	2	40	0.730194	0.0443997	65456	55.173	0.0807127	0.447289	9366.78	12827.8	569.55	75820.8	11678	644310	6119.7	33913.8
300377	300377	2015	Guangdong	I65	I	I	0	0	0.111615	20.0451	0.0936462	0.693147	0.380878	2	0	0.730194	0.0443997	65456	55.173	0.0807127	0.447289	9366.78	12827.8	569.55	75820.8	11678	644310	6119.7	33913.8
300378	300378	2015	Shanghai	I65	I	I	0	0	0.075804	21.162	0.269403	0.693147	0.351544	0	2	0.891455	0.0439065	112981	269.029	0.14699	0.302236	5519.5	6191.56	271.85	27821.6	2458	661273	4089.5	8408.7
300379	300379	2015	Beijing	I65	I	I	0	0	0.03672	20.643	0.0887549	0.693147	0.201994	2	2	0.823302	0.0501595	119422	174.115	0.167684	0.16977	4723.86	5737.7	287.8	26034.1	2188	380963	4365.5	4419.8
300380	300380	2015	Shanghai	I65	I	I	0	0	0.111083	20.1	0.165986	0.693147	0.543444	2	1	0.891455	0.0439065	112981	269.029	0.14699	0.302236	5519.5	6191.56	271.85	27821.6	2458	661273	4089.5	8408.7
300381	300381	2015	Guangdong	C14	C14	C	0	0	0.253706	21.6203	0.422738	0.693147	0.0660418	2	9	0.730194	0.0443997	65456	55.173	0.0807127	0.447289	9366.78	12827.8	569.55	75820.8	11678	644310	6119.7	33913.8
300382	300382	2015	Jiangsu	C35	C35	C	0	0	0.482485	20.5422	0.200022	0.693147	0.144784	3	9	0.828751	0.0383956	86618	94.0654	0.0683761	0.464297	8028.59	9687.58	371.96	71876	8315	782154	4914.6	33371.8
300383	300383	2015	Beijing	I64	I	I	0	0	0.228277	21.1779	0.268595	0.693147	0.117307	2	0	0.823302	0.0501595	119422	174.115	0.167684	0.16977	4723.86	5737.7	287.8	26034.1	2188	380963	4365.5	4419.8
300384	300384	2015	Beijing	M74	M	M	0	0	0.231349	20.8951	0.351037	0.693147	0.444815	2	11	0.823302	0.0501595	119422	174.115	0.167684	0.16977	4723.86	5737.7	287.8	26034.1	2188	380963	4365.5	4419.8
300385	300385	2015	Jiangsu	C35	C35	C	0	0	0.167785	21.0643	0.465402	0.693147	0.118735	2	6	0.828751	0.0383956	86618	94.0654	0.0683761	0.464297	8028.59	9687.58	371.96	71876	8315	782154	4914.6	33371.8
300386	300386	2015	Beijing	I65	I	I	0	0	0.156282	21.2852	0.131239	0.693147	0.331615	2	76	0.823302	0.0501595	119422	174.115	0.167684	0.16977	4723.86	5737.7	287.8	26034.1	2188	380963	4365.5	4419.8
300387	300387	2015	Hubei	C26	C26	C	0	0	0.14249	20.8428	0.440414	0.693147	0.2554	2	13	0.490071	0.0256586	52566	15.2532	0.0518173	0.442557	3005.53	6132.84	157.36	30661.6	5850	89231	1588.8	13569.5
300388	300388	2015	Anhui	N77	N	N	0	0	0.209176	22.1035	0.769542	0.693147	0.0860401	2	14	0.468466	0.0282382	40211	17.7152	0.0512246	0.448927	2454.3	5239.01	147.94	24142.7	6011	106486	1236.7	10838.3
300389	300389	2015	Guangdong	C39	C39	C	0	0	0.14109	20.9987	0.34492	0.693147	0.338509	2	0	0.730194	0.0443997	65456	55.173	0.0807127	0.447289	9366.78	12827.8	569.55	75820.8	11678	644310	6119.7	33913.8
300390	300390	2015	Jiangsu	C39	C39	C	0	0	0.133594	20.6932	0.155342	0.693147	0.163693	2	21	0.828751	0.0383956	86618	94.0654	0.0683761	0.464297	8028.59	9687.58	371.96	71876	8315	782154	4914.6	33371.8
300391	300391	2015	Shandong	C34	C34	C	0	0	0.399191	20.3589	0.476112	0.693147	0.167325	2	7	0.670221	0.0192788	57090	22.2313	0.0514752	0.441868	5529.33	8250.01	159.05	56159.1	9866	219334	2890.8	24814.9
300392	300392	2015	Beijing	I64	I	I	0	0	0.171299	21.1062	0.387232	0.693147	0.14653	2	0	0.823302	0.0501595	119422	174.115	0.167684	0.16977	4723.86	5737.7	287.8	26034.1	2188	380963	4365.5	4419.8
300393	300393	2015	Jiangsu	C39	C39	C	0	0	0.17245	21.1921	0.447383	0.693147	0.210956	2	10	0.828751	0.0383956	86618	94.0654	0.0683761	0.464297	8028.59	9687.58	371.96	71876	8315	782154	4914.6	33371.8
300394	300394	2015	Jiangsu	C39	C39	C	0	0	0.251658	20.3771	0.0536378	0	0.198948	2	4	0.828751	0.0383956	86618	94.0654	0.0683761	0.464297	8028.59	9687.58	371.96	71876	8315	782154	4914.6	33371.8
300395	300395	2015	Hubei	C30	C30	C	0	0	0.042233	20.5809	0.170315	0.693147	0.420102	2	2	0.490071	0.0256586	52566	15.2532	0.0518173	0.442557	3005.53	6132.84	157.36	30661.6	5850	89231	1588.8	13569.5
300396	300396	2015	Jilin	C35	C35	C	0	0	0.300466	21.2925	0.272218	0.693147	0.175562	2	21	0.38213	0.0128656	38679	13.4826	0.0672151	0.377628	1229.35	3217.1	41.39	10162.9	2613	35230	683.1	3837.8
300397	300397	2015	Shanxi2	C39	C39	C	0	0	0.172113	21.2062	0.231842	0.693147	0.125846	2	0	0.470732	0.0130894	47408	13.409	0.0647284	0.476383	2059.95	4376.06	57.28	18188.3	3846	51571	1177.3	8664.6
300398	300398	2015	Shanghai	C26	C26	C	0	0	0.294888	20.7191	0.263142	0.693147	0.231475	3	7	0.891455	0.0439065	112981	269.029	0.14699	0.302236	5519.5	6191.56	271.85	27821.6	2458	661273	4089.5	8408.7
300399	300399	2015	Beijing	I65	I	I	0	0	0.189442	19.9288	0.0536378	0.693147	0.284612	2	2	0.823302	0.0501595	119422	174.115	0.167684	0.16977	4723.86	5737.7	287.8	26034.1	2188	380963	4365.5	4419.8
300400	300400	2015	Guangdong	C35	C35	C	0	0	0.129685	19.9662	0.182407	0.693147	0.470774	2	1	0.730194	0.0443997	65456	55.173	0.0807127	0.447289	9366.78	12827.8	569.55	75820.8	11678	644310	6119.7	33913.8
300401	300401	2015	Zhejiang	C14	C14	C	0	0	0.162533	20.4848	0.0962288	0.693147	0.091602	2	1	0.723737	0.0377356	74479	48.7574	0.0668513	0.465978	4809.94	6645.98	250.79	44222	5985	291813	2956.3	20606.5
300402	300402	2015	Jiangsu	C35	C35	C	0	0	0.354078	21.1424	0.541777	0.693147	0.126692	1	2	0.828751	0.0383956	86618	94.0654	0.0683761	0.464297	8028.59	9687.58	371.96	71876	8315	782154	4914.6	33371.8
300403	300403	2015	Guangdong	C38	C38	C	0	0	0.250975	21.0285	0.0993488	0.693147	0.317462	2	12	0.730194	0.0443997	65456	55.173	0.0807127	0.447289	9366.78	12827.8	569.55	75820.8	11678	644310	6119.7	33913.8
300404	300404	2015	Guangdong	M73	M	M	0	0	0.165202	20.0696	0.168159	0	0.25572	2	1	0.730194	0.0443997	65456	55.173	0.0807127	0.447289	9366.78	12827.8	569.55	75820.8	11678	644310	6119.7	33913.8
300405	300405	2015	Liaoning	C26	C26	C	0	0	0.262388	20.9731	0.545789	0.693147	0.187045	2	2	0.474693	0.0153784	47511	47.6346	0.0752113	0.403944	2127.39	4481.61	68.92	20657.8	4338	206639	1553.7	8344.6
300406	300406	2015	Beijing	C27	C27	C	0	0	0.070307	20.9558	0.0686024	0.693147	0.552762	2,3	6	0.823302	0.0501595	119422	174.115	0.167684	0.16977	4723.86	5737.7	287.8	26034.1	2188	380963	4365.5	4419.8
300407	300407	2015	Tianjin	C38	C38	C	0	0	0.078064	20.8602	0.303731	0.693147	0.182763	2	3	0.82513	0.0373784	75936	126.01	0.133674	0.412298	2667.11	3232.35	120.82	10889.2	1439	181328	1455.6	4489.6
300408	300408	2015	Guangdong	C39	C39	C	0	0	0.141509	22.3316	0.137428	0.693147	0.0526184	2	17	0.730194	0.0443997	65456	55.173	0.0807127	0.447289	9366.78	12827.8	569.55	75820.8	11678	644310	6119.7	33913.8
300409	300409	2015	Guangdong	C30	C30	C	0	0	0.178642	20.789	0.445802	0.693147	0.116647	2	8	0.730194	0.0443997	65456	55.173	0.0807127	0.447289	9366.78	12827.8	569.55	75820.8	11678	644310	6119.7	33913.8
300410	300410	2015	Guangdong	C40	C40	C	0	0	0.331771	20.4722	0.306581	0.693147	0.173758	2	29	0.730194	0.0443997	65456	55.173	0.0807127	0.447289	9366.78	12827.8	569.55	75820.8	11678	644310	6119.7	33913.8
300411	300411	2015	Zhejiang	C34	C34	C	0	0	0.105331	20.5484	0.348509	0.693147	0.0881315	2	10	0.723737	0.0377356	74479	48.7574	0.0668513	0.465978	4809.94	6645.98	250.79	44222	5985	291813	2956.3	20606.5
300412	300412	2015	Zhejiang	C35	C35	C	0	0	0.17407	20.1034	0.262975	0.693147	0.352367	2	10	0.723737	0.0377356	74479	48.7574	0.0668513	0.465978	4809.94	6645.98	250.79	44222	5985	291813	2956.3	20606.5
300413	300413	2015	Hunan	F52	F	F	0	0	0.225657	21.5818	0.311344	0	0.56131	1	0	0.439091	0.0115663	43568	7.88314	0.0419899	0.439603	2515.43	5728.72	66.26	28811.7	6615	52147	1209.8	12665.7
300414	300414	2015	Sichuan	C39	C39	C	0	0	0.223789	20.5001	0.152971	0	0.611473	2	6	0.447541	0.0128963	37746	10.7868	0.0609327	0.427924	3355.44	7497.51	96.69	30829.1	8196	88409	1878.5	13192.5
300415	300415	2015	Guangdong	C35	C35	C	0	0	0.169638	21.0857	0.456288	0	0.118652	2,3	7	0.730194	0.0443997	65456	55.173	0.0807127	0.447289	9366.78	12827.8	569.55	75820.8	11678	644310	6119.7	33913.8
300416	300416	2015	Jiangsu	C40	C40	C	0	0	0.236219	20.2354	0.232059	0	0.171444	2	6	0.828751	0.0383956	86618	94.0654	0.0683761	0.464297	8028.59	9687.58	371.96	71876	8315	782154	4914.6	33371.8
300417	300417	2015	Guangdong	C40	C40	C	0	0	0.097925	19.7787	0.0844082	0	0.611473	2	3	0.730194	0.0443997	65456	55.173	0.0807127	0.447289	9366.78	12827.8	569.55	75820.8	11678	644310	6119.7	33913.8
300418	300418	2015	Beijing	I64	I	I	0	0	0.159413	22.0813	0.310781	0	0.269465	2	0	0.823302	0.0501595	119422	174.115	0.167684	0.16977	4723.86	5737.7	287.8	26034.1	2188	380963	4365.5	4419.8
300419	300419	2015	Beijing	I65	I	I	0	0	0.084673	21.0891	0.100774	0	0.209537	2	0	0.823302	0.0501595	119422	174.115	0.167684	0.16977	4723.86	5737.7	287.8	26034.1	2188	380963	4365.5	4419.8
300420	300420	2015	Jiangsu	C34	C34	C	0	0	0.061978	21.071	0.457014	0	0.136978	2	2	0.828751	0.0383956	86618	94.0654	0.0683761	0.464297	8028.59	9687.58	371.96	71876	8315	782154	4914.6	33371.8
300421	300421	2015	Jiangsu	C34	C34	C	0	0	0.130852	20.3607	0.166664	0	0.0623559	2	6	0.828751	0.0383956	86618	94.0654	0.0683761	0.464297	8028.59	9687.58	371.96	71876	8315	782154	4914.6	33371.8
300422	300422	2015	Guangxi	N77	N	N	0	0	0.088651	20.7644	0.6458	0	0.164281	2	4	0.372686	0.0122076	31375	8.83995	0.0662865	0.358678	1515.16	4065.51	49.63	15030.2	4811	42529	996.3	5391
300423	300423	2015	Shandong	C38	C38	C	0	0	0.235268	20.1888	0.248676	0	0.234138	2	2	0.670221	0.0192788	57090	22.2313	0.0514752	0.441868	5529.33	8250.01	159.05	56159.1	9866	219334	2890.8	24814.9
300424	300424	2015	Guangdong	C37	C37	C	0	0	0.064308	20.7276	0.185482	0	0.196202	2	1	0.730194	0.0443997	65456	55.173	0.0807127	0.447289	9366.78	12827.8	569.55	75820.8	11678	644310	6119.7	33913.8
300425	300425	2015	Sichuan	C35	C35	C	0	0	0.189622	21.0807	0.248935	0	0.213988	2	2	0.447541	0.0128963	37746	10.7868	0.0609327	0.427924	3355.44	7497.51	96.69	30829.1	8196	88409	1878.5	13192.5
300426	300426	2015	Zhejiang	R87	R	R	0	0	0.152777	21.1146	0.399028	0	0.222735	2	0	0.723737	0.0377356	74479	48.7574	0.0668513	0.465978	4809.94	6645.98	250.79	44222	5985	291813	2956.3	20606.5
300427	300427	2015	Fujian	C38	C38	C	0	0	0.217148	20.4485	0.17007	0	0.379075	2	11	0.635809	0.0191424	68880	49.3758	0.0678422	0.503001	2544.24	4001.58	76.6	27307.5	3984	196713	1852.6	13735.7
300428	300428	2015	Hebei	C32	C32	C	0	0	0.06115	20.3714	0.102884	0	0.205247	2	2	0.470364	0.00807856	36466	10.0237	0.0550177	0.430731	2649.18	5632.19	45.5	26744.1	7345	73624	1471.4	11519.5
300429	300429	2015	Jiangsu	C26	C26	C	0	0	0.147308	20.3002	0.0800629	0	0.0640734	2	1	0.828751	0.0383956	86618	94.0654	0.0683761	0.464297	8028.59	9687.58	371.96	71876	8315	782154	4914.6	33371.8
300430	300430	2015	Beijing	C40	C40	C	0	0	0.106464	20.6265	0.32609	0	0.200695	2	0	0.823302	0.0501595	119422	174.115	0.167684	0.16977	4723.86	5737.7	287.8	26034.1	2188	380963	4365.5	4419.8
300431	300431	2015	Beijing	I64	I	I	0	0	0.055215	21.0223	0.506226	0	0.304016	2	42	0.823302	0.0501595	119422	174.115	0.167684	0.16977	4723.86	5737.7	287.8	26034.1	2188	380963	4365.5	4419.8
300432	300432	2015	Sichuan	C36	C36	C	0	0	0.162715	21.0115	0.318504	0	0.206937	2	10	0.447541	0.0128963	37746	10.7868	0.0609327	0.427924	3355.44	7497.51	96.69	30829.1	8196	88409	1878.5	13192.5
300433	300433	2015	Hunan	C39	C39	C	0	0	0.555215	23.7433	0.490878	0	0.0891252	2,3	82	0.439091	0.0115663	43568	7.88314	0.0419899	0.439603	2515.43	5728.72	66.26	28811.7	6615	52147	1209.8	12665.7
300434	300434	2015	Sichuan	C35	C35	C	0	0	0.103306	19.8849	0.112676	0	0.469	2	1	0.447541	0.0128963	37746	10.7868	0.0609327	0.427924	3355.44	7497.51	96.69	30829.1	8196	88409	1878.5	13192.5
300435	300435	2015	Zhejiang	C34	C34	C	0	0	0.299333	20.6481	0.309443	0	0.250767	2	2	0.723737	0.0377356	74479	48.7574	0.0668513	0.465978	4809.94	6645.98	250.79	44222	5985	291813	2956.3	20606.5
300436	300436	2015	Fujian	C27	C27	C	0	0	0.113304	20.2136	0.135682	0	0.611473	2	12	0.635809	0.0191424	68880	49.3758	0.0678422	0.503001	2544.24	4001.58	76.6	27307.5	3984	196713	1852.6	13735.7
300437	300437	2015	Henan	C26	C26	C	0	0	0.274734	19.9906	0.11932	0	0.304512	2	0	0.443579	0.0122438	38042	7.08277	0.0438282	0.465819	3016.05	6799.35	83.25	36798.2	9701	68710	1612.8	17141.3
300438	300438	2015	Guangdong	C38	C38	C	0	0	0.134302	21.0429	0.395368	0	0.122386	2	4	0.730194	0.0443997	65456	55.173	0.0807127	0.447289	9366.78	12827.8	569.55	75820.8	11678	644310	6119.7	33913.8
300439	300439	2015	Zhejiang	C27	C27	C	0	0	0.28516	21.0926	0.110145	0	0.337493	2	10	0.723737	0.0377356	74479	48.7574	0.0668513	0.465978	4809.94	6645.98	250.79	44222	5985	291813	2956.3	20606.5
300440	300440	2015	Sichuan	I65	I	I	0	0	0.281879	21.1941	0.262698	0	0.413847	2	3	0.447541	0.0128963	37746	10.7868	0.0609327	0.427924	3355.44	7497.51	96.69	30829.1	8196	88409	1878.5	13192.5
300441	300441	2015	Zhejiang	C34	C34	C	0	0	0.314371	20.2263	0.254012	0	0.158191	2	5	0.723737	0.0377356	74479	48.7574	0.0668513	0.465978	4809.94	6645.98	250.79	44222	5985	291813	2956.3	20606.5
300442	300442	2015	Shanghai	C35	C35	C	0	0	0.10397	20.9539	0.215364	0	0.15585	2	1	0.891455	0.0439065	112981	269.029	0.14699	0.302236	5519.5	6191.56	271.85	27821.6	2458	661273	4089.5	8408.7
300443	300443	2015	Shandong	C35	C35	C	0	0	0.217469	20.7527	0.126068	0	0.231157	2	2	0.670221	0.0192788	57090	22.2313	0.0514752	0.441868	5529.33	8250.01	159.05	56159.1	9866	219334	2890.8	24814.9
300444	300444	2015	Beijing	C38	C38	C	0	0	0.060512	20.9152	0.325206	0	0.353757	2	10	0.823302	0.0501595	119422	174.115	0.167684	0.16977	4723.86	5737.7	287.8	26034.1	2188	380963	4365.5	4419.8
300445	300445	2015	Beijing	C40	C40	C	0	0	0.115163	19.8097	0.0748799	0	0.528993	2	2	0.823302	0.0501595	119422	174.115	0.167684	0.16977	4723.86	5737.7	287.8	26034.1	2188	380963	4365.5	4419.8
300446	300446	2015	Hebei	C26	C26	C	0	0	0.095452	19.9703	0.095054	0	0.17414	1	5	0.470364	0.00807856	36466	10.0237	0.0550177	0.430731	2649.18	5632.19	45.5	26744.1	7345	73624	1471.4	11519.5
300447	300447	2015	Jiangsu	C38	C38	C	0	0	0.323147	20.3372	0.175617	0	0.323853	2	7	0.828751	0.0383956	86618	94.0654	0.0683761	0.464297	8028.59	9687.58	371.96	71876	8315	782154	4914.6	33371.8
300448	300448	2015	Guangdong	I65	I	I	0	0	0.168927	20.3376	0.144205	0	0.605153	2	2	0.730194	0.0443997	65456	55.173	0.0807127	0.447289	9366.78	12827.8	569.55	75820.8	11678	644310	6119.7	33913.8
300449	300449	2015	Beijing	C39	C39	C	0	0	0.113477	20.5745	0.262616	0	0.406792	2	0	0.823302	0.0501595	119422	174.115	0.167684	0.16977	4723.86	5737.7	287.8	26034.1	2188	380963	4365.5	4419.8
300450	300450	2015	Jiangsu	C35	C35	C	0	0	0.189765	21.2636	0.575773	0	0.174612	2	10	0.828751	0.0383956	86618	94.0654	0.0683761	0.464297	8028.59	9687.58	371.96	71876	8315	782154	4914.6	33371.8
300451	300451	2015	Zhejiang	I65	I	I	0	0	0.074561	20.605	0.325444	0	0.376848	2	0	0.723737	0.0377356	74479	48.7574	0.0668513	0.465978	4809.94	6645.98	250.79	44222	5985	291813	2956.3	20606.5
300452	300452	2015	Anhui	C27	C27	C	0	0	0.101199	19.9425	0.207096	0	0.238485	2	3	0.468466	0.0282382	40211	17.7152	0.0512246	0.448927	2454.3	5239.01	147.94	24142.7	6011	106486	1236.7	10838.3
300453	300453	2015	Jiangxi	C35	C35	C	0	0	0.102329	20.1995	0.101985	0	0.294862	2	0	0.490814	0.0169494	37995	16.1824	0.0505957	0.491319	2165.74	4412.55	74.79	17031.1	4485	72578	861.7	8367.7
300455	300455	2015	Beijing	C39	C39	C	0	0	0.160997	20.4206	0.198395	0	0.193361	1	8	0.823302	0.0501595	119422	174.115	0.167684	0.16977	4723.86	5737.7	287.8	26034.1	2188	380963	4365.5	4419.8
300456	300456	2015	Beijing	C39	C39	C	0	0	0.314107	20.315	0.120811	0	0.325961	2	0	0.823302	0.0501595	119422	174.115	0.167684	0.16977	4723.86	5737.7	287.8	26034.1	2188	380963	4365.5	4419.8
300457	300457	2015	Guangdong	C35	C35	C	0	0	0.211788	20.7003	0.466739	0	0.0829374	2	8	0.730194	0.0443997	65456	55.173	0.0807127	0.447289	9366.78	12827.8	569.55	75820.8	11678	644310	6119.7	33913.8
300458	300458	2015	Guangdong	C39	C39	C	0	0	0.036008	21.3027	0.141373	0	0.611473	0	30	0.730194	0.0443997	65456	55.173	0.0807127	0.447289	9366.78	12827.8	569.55	75820.8	11678	644310	6119.7	33913.8
300459	300459	2015	Zhejiang	C26	C26	C	0	0	0.122541	20.5917	0.255237	0	0.219653	2	0	0.723737	0.0377356	74479	48.7574	0.0668513	0.465978	4809.94	6645.98	250.79	44222	5985	291813	2956.3	20606.5
300460	300460	2015	Guangdong	C39	C39	C	0	0	0.168629	20.575	0.245003	0	0.0753479	2	0	0.730194	0.0443997	65456	55.173	0.0807127	0.447289	9366.78	12827.8	569.55	75820.8	11678	644310	6119.7	33913.8
300461	300461	2015	Zhejiang	C35	C35	C	0	0	0.109736	19.6123	0.098479	0	0.421442	2,3	10	0.723737	0.0377356	74479	48.7574	0.0668513	0.465978	4809.94	6645.98	250.79	44222	5985	291813	2956.3	20606.5
300462	300462	2015	Shanghai	C35	C35	C	0	0	0.156593	20.3504	0.26823	0	0.44802	2	4	0.891455	0.0439065	112981	269.029	0.14699	0.302236	5519.5	6191.56	271.85	27821.6	2458	661273	4089.5	8408.7
300463	300463	2015	Sichuan	C27	C27	C	0	0	0.042774	21.5871	0.156697	0	0.0846291	2,3	16	0.447541	0.0128963	37746	10.7868	0.0609327	0.427924	3355.44	7497.51	96.69	30829.1	8196	88409	1878.5	13192.5
300464	300464	2015	Guangdong	C33	C33	C	0	0	0.269127	20.3315	0.299502	0	0.159806	2	1	0.730194	0.0443997	65456	55.173	0.0807127	0.447289	9366.78	12827.8	569.55	75820.8	11678	644310	6119.7	33913.8
300465	300465	2015	Beijing	I65	I	I	0	0	0.158881	20.5802	0.140334	0	0.474584	2	0	0.823302	0.0501595	119422	174.115	0.167684	0.16977	4723.86	5737.7	287.8	26034.1	2188	380963	4365.5	4419.8
300466	300466	2015	Jiangsu	C40	C40	C	0	0	0.098589	20.2508	0.245564	0	0.271452	2	2	0.828751	0.0383956	86618	94.0654	0.0683761	0.464297	8028.59	9687.58	371.96	71876	8315	782154	4914.6	33371.8
300467	300467	2015	Sichuan	I64	I	I	0	0	0.063377	20.026	0.107233	0	0.203365	2	0	0.447541	0.0128963	37746	10.7868	0.0609327	0.427924	3355.44	7497.51	96.69	30829.1	8196	88409	1878.5	13192.5
300468	300468	2015	Guangdong	I65	I	I	0	0	0.13131	20.5183	0.0536378	0	0.611473	3	0	0.730194	0.0443997	65456	55.173	0.0807127	0.447289	9366.78	12827.8	569.55	75820.8	11678	644310	6119.7	33913.8
300469	300469	2015	Shanghai	I65	I	I	0	0	0.158193	20.3495	0.493655	0	0.348963	2	4	0.891455	0.0439065	112981	269.029	0.14699	0.302236	5519.5	6191.56	271.85	27821.6	2458	661273	4089.5	8408.7
300470	300470	2015	Sichuan	C34	C34	C	0	0	0.080525	20.6325	0.116105	0	0.452629	1	1	0.447541	0.0128963	37746	10.7868	0.0609327	0.427924	3355.44	7497.51	96.69	30829.1	8196	88409	1878.5	13192.5
300471	300471	2015	Sichuan	C35	C35	C	0	0	0.131967	21.5794	0.375763	0	0.451281	2	11	0.447541	0.0128963	37746	10.7868	0.0609327	0.427924	3355.44	7497.51	96.69	30829.1	8196	88409	1878.5	13192.5
300472	300472	2015	Beijing	C35	C35	C	0	0	0.027153	20.0361	0.254334	0	0.18401	2	6	0.823302	0.0501595	119422	174.115	0.167684	0.16977	4723.86	5737.7	287.8	26034.1	2188	380963	4365.5	4419.8
300473	300473	2015	Liaoning	C34	C34	C	0	0	0.17934	21.3549	0.196363	0	0.528441	2	4	0.474693	0.0153784	47511	47.6346	0.0752113	0.403944	2127.39	4481.61	68.92	20657.8	4338	206639	1553.7	8344.6
300475	300475	2015	Anhui	C38	C38	C	0	0	0.119047	20.9493	0.153021	0	0.398691	2	35	0.468466	0.0282382	40211	17.7152	0.0512246	0.448927	2454.3	5239.01	147.94	24142.7	6011	106486	1236.7	10838.3
300476	300476	2015	Guangdong	C39	C39	C	0	0	0.13172	21.4079	0.37061	0	0.117646	2	19	0.730194	0.0443997	65456	55.173	0.0807127	0.447289	9366.78	12827.8	569.55	75820.8	11678	644310	6119.7	33913.8
300477	300477	2015	Beijing	C38	C38	C	0	0	0.09238	21.1707	0.529812	0	0.236898	2	4	0.823302	0.0501595	119422	174.115	0.167684	0.16977	4723.86	5737.7	287.8	26034.1	2188	380963	4365.5	4419.8
300478	300478	2015	Zhejiang	C29	C29	C	0	0	0.187645	20.1966	0.170905	0	0.259421	2	2	0.723737	0.0377356	74479	48.7574	0.0668513	0.465978	4809.94	6645.98	250.79	44222	5985	291813	2956.3	20606.5
300479	300479	2015	Shandong	C39	C39	C	0	0	0.233722	20.0306	0.189464	0	0.538893	2	0	0.670221	0.0192788	57090	22.2313	0.0514752	0.441868	5529.33	8250.01	159.05	56159.1	9866	219334	2890.8	24814.9
300480	300480	2015	Henan	C40	C40	C	0	0	0.263275	20.0348	0.0927308	0	0.561931	2	14	0.443579	0.0122438	38042	7.08277	0.0438282	0.465819	3016.05	6799.35	83.25	36798.2	9701	68710	1612.8	17141.3
300481	300481	2015	Henan	C26	C26	C	0	0	0.27355	19.9539	0.0668687	0	0.112185	2	1	0.443579	0.0122438	38042	7.08277	0.0438282	0.465819	3016.05	6799.35	83.25	36798.2	9701	68710	1612.8	17141.3
300482	300482	2015	Guangdong	C27	C27	C	0	0	0.134813	20.4983	0.122628	0	0.596075	2	10	0.730194	0.0443997	65456	55.173	0.0807127	0.447289	9366.78	12827.8	569.55	75820.8	11678	644310	6119.7	33913.8
300483	300483	2015	Shanghai	C41	C41	C	0	0	0.050832	20.1277	0.293575	0	0.317251	2	4	0.891455	0.0439065	112981	269.029	0.14699	0.302236	5519.5	6191.56	271.85	27821.6	2458	661273	4089.5	8408.7
300485	300485	2015	Beijing	C27	C27	C	0	0	0.267259	21.3884	0.0536378	0	0.513883	2	2	0.823302	0.0501595	119422	174.115	0.167684	0.16977	4723.86	5737.7	287.8	26034.1	2188	380963	4365.5	4419.8
300486	300486	2015	Shanxi1	C35	C35	C	0	0	0.147225	20.6677	0.273677	0	0.206048	2	0	0.479803	0.0109466	34159	11.6814	0.0705793	0.43367	1642.35	3422.97	37.47	12036.1	3519	41107	849.5	5219.7
300487	300487	2015	Shanxi2	C26	C26	C	0	0	0.125179	20.5111	0.159382	0	0.240583	2	3	0.470732	0.0130894	47408	13.409	0.0647284	0.476383	2059.95	4376.06	57.28	18188.3	3846	51571	1177.3	8664.6
300488	300488	2015	Zhejiang	C33	C33	C	0	0	0.27988	20.2724	0.0609368	0	0.121996	2	8	0.723737	0.0377356	74479	48.7574	0.0668513	0.465978	4809.94	6645.98	250.79	44222	5985	291813	2956.3	20606.5
300489	300489	2015	Heilongjiang	C32	C32	C	0	0	0.106931	20.1775	0.255437	0	0.105494	2	0	0.289972	0.0106724	33693	6.31964	0.0675278	0.32661	1165.88	4020.66	42.91	12023.2	3529	22302	811.9	3926.9
300490	300490	2015	Hunan	C38	C38	C	0	0	0.231923	20.7116	0.441471	0	0.403602	2	13	0.439091	0.0115663	43568	7.88314	0.0419899	0.439603	2515.43	5728.72	66.26	28811.7	6615	52147	1209.8	12665.7
300491	300491	2015	Hebei	C38	C38	C	0	0	0.099743	20.0814	0.24838	0	0.448685	2	0	0.470364	0.00807856	36466	10.0237	0.0550177	0.430731	2649.18	5632.19	45.5	26744.1	7345	73624	1471.4	11519.5
300492	300492	2015	Sichuan	M74	M	M	0	0	0.162232	19.815	0.27365	0	0.413251	2,3	0	0.447541	0.0128963	37746	10.7868	0.0609327	0.427924	3355.44	7497.51	96.69	30829.1	8196	88409	1878.5	13192.5
300493	300493	2015	Shanghai	I65	I	I	0	0	0.128145	20.2901	0.296564	0	0.184571	3	1	0.891455	0.0439065	112981	269.029	0.14699	0.302236	5519.5	6191.56	271.85	27821.6	2458	661273	4089.5	8408.7
300494	300494	2015	Hubei	I65	I	I	0	0	0.165503	20.5712	0.0729989	0	0.611473	2	1	0.490071	0.0256586	52566	15.2532	0.0518173	0.442557	3005.53	6132.84	157.36	30661.6	5850	89231	1588.8	13569.5
300495	300495	2015	Jiangsu	E48	E	E	0	0	0.244286	21.276	0.409595	0	0.467147	2	3	0.828751	0.0383956	86618	94.0654	0.0683761	0.464297	8028.59	9687.58	371.96	71876	8315	782154	4914.6	33371.8
300496	300496	2015	Beijing	I65	I	I	0	0	0.143768	20.9025	0.185578	0	0.611473	2	89	0.823302	0.0501595	119422	174.115	0.167684	0.16977	4723.86	5737.7	287.8	26034.1	2188	380963	4365.5	4419.8
300497	300497	2015	Jiangxi	C27	C27	C	0	0	0.165908	20.7329	0.40949	0	0.356343	2	6	0.490814	0.0169494	37995	16.1824	0.0505957	0.491319	2165.74	4412.55	74.79	17031.1	4485	72578	861.7	8367.7
300498	300498	2015	Guangdong	A03	A	A	0	0	0.012349	24.2117	0.296482	0	0.0456228	2	42	0.730194	0.0443997	65456	55.173	0.0807127	0.447289	9366.78	12827.8	569.55	75820.8	11678	644310	6119.7	33913.8
600000	600000	2015	Shanghai	J66	J	J	0	1	0.086436	27.1388	0.93684	2.83321	0	1	0	0.891455	0.0439065	112981	269.029	0.14699	0.302236	5519.5	6191.56	271.85	27821.6	2458	661273	4089.5	8408.7
600004	600004	2015	Guangdong	G56	G	G	0	0	0.385023	23.2349	0.207073	2.56495	0.108391	1	0	0.730194	0.0443997	65456	55.173	0.0807127	0.447289	9366.78	12827.8	569.55	75820.8	11678	644310	6119.7	33913.8
600005	600005	2015	Hubei	C31	C31	C	0	0	0.392638	25.2714	0.697277	2.83321	0.0472989	1	465	0.490071	0.0256586	52566	15.2532	0.0518173	0.442557	3005.53	6132.84	157.36	30661.6	5850	89231	1588.8	13569.5
600006	600006	2015	Hubei	C36	C36	C	0	0	0.361993	23.7298	0.596814	2.83321	0.18916	1	68	0.490071	0.0256586	52566	15.2532	0.0518173	0.442557	3005.53	6132.84	157.36	30661.6	5850	89231	1588.8	13569.5
600007	600007	2015	Beijing	K70	K	K	0	0	0.555215	23.0475	0.446941	2.83321	0.046275	3	0	0.823302	0.0501595	119422	174.115	0.167684	0.16977	4723.86	5737.7	287.8	26034.1	2188	380963	4365.5	4419.8
600008	600008	2015	Beijing	D46	D	D	0	0	0.296192	24.3103	0.67335	2.77259	0.108516	1	5	0.823302	0.0501595	119422	174.115	0.167684	0.16977	4723.86	5737.7	287.8	26034.1	2188	380963	4365.5	4419.8
600009	600009	2015	Shanghai	G56	G	G	0	0	0.299008	23.9674	0.192739	2.89037	0.406154	1	0	0.891455	0.0439065	112981	269.029	0.14699	0.302236	5519.5	6191.56	271.85	27821.6	2458	661273	4089.5	8408.7
600010	600010	2015	Neimenggu	C31	C31	C	0	0	0.304512	25.6995	0.673616	2.70805	0.0718467	1	177	0.461909	0.00839886	53437	14.4025	0.0480529	0.403401	1964.48	4252.96	35.72	13062.7	2440	35142	627.7	5269.5
600011	600011	2015	Beijing	D44	D	D	0	0	0.190942	26.4261	0.679912	2.70805	0.0251487	1	6	0.823302	0.0501595	119422	174.115	0.167684	0.16977	4723.86	5737.7	287.8	26034.1	2188	380963	4365.5	4419.8
600012	600012	2015	Anhui	G54	G	G	0	0	0.246475	23.2198	0.26637	2.56495	0.0746452	1	0	0.468466	0.0282382	40211	17.7152	0.0512246	0.448927	2454.3	5239.01	147.94	24142.7	6011	106486	1236.7	10838.3
600015	600015	2015	Beijing	J66	J	J	0	1	0.091639	27.1388	0.937056	2.56495	0	1	5	0.823302	0.0501595	119422	174.115	0.167684	0.16977	4723.86	5737.7	287.8	26034.1	2188	380963	4365.5	4419.8
600016	600016	2015	Beijing	J66	J	J	0	1	0.045812	27.1388	0.931474	2.77259	0	0	22	0.823302	0.0501595	119422	174.115	0.167684	0.16977	4723.86	5737.7	287.8	26034.1	2188	380963	4365.5	4419.8
600017	600017	2015	Shandong	G55	G	G	0	0	0.177346	23.6462	0.395277	2.30259	0.0368544	1	2	0.670221	0.0192788	57090	22.2313	0.0514752	0.441868	5529.33	8250.01	159.05	56159.1	9866	219334	2890.8	24814.9
600018	600018	2015	Shanghai	G55	G	G	0	0	0.19961	25.3135	0.318433	2.30259	0.117112	1	1	0.891455	0.0439065	112981	269.029	0.14699	0.302236	5519.5	6191.56	271.85	27821.6	2458	661273	4089.5	8408.7
600019	600019	2015	Shanghai	C31	C31	C	0	0	0.555215	26.1791	0.478281	2.77259	0.0333882	1	550	0.891455	0.0439065	112981	269.029	0.14699	0.302236	5519.5	6191.56	271.85	27821.6	2458	661273	4089.5	8408.7
600020	600020	2015	Henan	G54	G	G	0	0	0.227109	24.582	0.743886	2.56495	0.0652042	1	0	0.443579	0.0122438	38042	7.08277	0.0438282	0.465819	3016.05	6799.35	83.25	36798.2	9701	68710	1612.8	17141.3
600021	600021	2015	Shanghai	D44	D	D	0	0	0.217501	24.6743	0.697041	2.56495	0.0818267	1	24	0.891455	0.0439065	112981	269.029	0.14699	0.302236	5519.5	6191.56	271.85	27821.6	2458	661273	4089.5	8408.7
600022	600022	2015	Shandong	C31	C31	C	0	0	0.17647	24.6987	0.566167	2.48491	0.205037	1	427	0.670221	0.0192788	57090	22.2313	0.0514752	0.441868	5529.33	8250.01	159.05	56159.1	9866	219334	2890.8	24814.9
600023	600023	2015	Zhejiang	D44	D	D	0	0	0.493436	25.3642	0.383968	1.09861	0.120189	1	7	0.723737	0.0377356	74479	48.7574	0.0668513	0.465978	4809.94	6645.98	250.79	44222	5985	291813	2956.3	20606.5
600026	600026	2015	Shanghai	G55	G	G	0	0	0.247801	24.9483	0.612113	2.63906	0.030505	1	0	0.891455	0.0439065	112981	269.029	0.14699	0.302236	5519.5	6191.56	271.85	27821.6	2458	661273	4089.5	8408.7
600027	600027	2015	Shandong	D44	D	D	0	0	0.256945	26.0543	0.729503	2.3979	0.0463799	1	3	0.670221	0.0192788	57090	22.2313	0.0514752	0.441868	5529.33	8250.01	159.05	56159.1	9866	219334	2890.8	24814.9
600028	600028	2015	Beijing	B07	B	B	0	0	0.546278	27.1388	0.455611	2.70805	0.0475058	1	290	0.823302	0.0501595	119422	174.115	0.167684	0.16977	4723.86	5737.7	287.8	26034.1	2188	380963	4365.5	4419.8
600029	600029	2015	Guangdong	G56	G	G	0	0	0.212746	25.9504	0.733836	2.56495	0.0292295	1	7	0.730194	0.0443997	65456	55.173	0.0807127	0.447289	9366.78	12827.8	569.55	75820.8	11678	644310	6119.7	33913.8
600030	600030	2015	Guangdong	J67	J	J	0	1	0.061578	27.1388	0.769948	2.56495	0	1	0	0.730194	0.0443997	65456	55.173	0.0807127	0.447289	9366.78	12827.8	569.55	75820.8	11678	644310	6119.7	33913.8
600031	600031	2015	Beijing	C35	C35	C	0	0	0.215516	24.8379	0.614052	2.56495	0.111728	2	129	0.823302	0.0501595	119422	174.115	0.167684	0.16977	4723.86	5737.7	287.8	26034.1	2188	380963	4365.5	4419.8
600033	600033	2015	Fujian	G54	G	G	0	0	0.162286	23.631	0.464056	2.70805	0.037578	1	0	0.635809	0.0191424	68880	49.3758	0.0678422	0.503001	2544.24	4001.58	76.6	27307.5	3984	196713	1852.6	13735.7
600035	600035	2015	Hubei	G54	G	G	0	0	0.195766	22.9097	0.540763	2.48491	0.0342681	1	0	0.490071	0.0256586	52566	15.2532	0.0518173	0.442557	3005.53	6132.84	157.36	30661.6	5850	89231	1588.8	13569.5
600036	600036	2015	Guangdong	J66	J	J	0	1	0.06729	27.1388	0.933925	2.63906	0	1	1	0.730194	0.0443997	65456	55.173	0.0807127	0.447289	9366.78	12827.8	569.55	75820.8	11678	644310	6119.7	33913.8
600037	600037	2015	Beijing	I63	I	I	0	0	0.138682	23.3638	0.177434	2.70805	0.48337	1	3	0.823302	0.0501595	119422	174.115	0.167684	0.16977	4723.86	5737.7	287.8	26034.1	2188	380963	4365.5	4419.8
600038	600038	2015	Heilongjiang	C37	C37	C	0	0	0.125883	23.8453	0.710769	2.77259	0.164028	1	28	0.289972	0.0106724	33693	6.31964	0.0675278	0.32661	1165.88	4020.66	42.91	12023.2	3529	22302	811.9	3926.9
600039	600039	2015	Sichuan	E48	E	E	0	0	0.191143	24.7314	0.829088	2.56495	0.110552	1	5	0.447541	0.0128963	37746	10.7868	0.0609327	0.427924	3355.44	7497.51	96.69	30829.1	8196	88409	1878.5	13192.5
600048	600048	2015	Guangdong	K70	K	K	0	0	0.178902	26.7243	0.759454	2.30259	0.0928228	1	0	0.730194	0.0443997	65456	55.173	0.0807127	0.447289	9366.78	12827.8	569.55	75820.8	11678	644310	6119.7	33913.8
600050	600050	2015	Shanghai	I63	I	I	0	0	0.391777	27.1388	0.619634	2.63906	0.0357649	1	562	0.891455	0.0439065	112981	269.029	0.14699	0.302236	5519.5	6191.56	271.85	27821.6	2458	661273	4089.5	8408.7
600051	600051	2015	Zhejiang	F51	F	F	0	0	0.08522	22.8158	0.748192	2.94444	0.0518514	2	0	0.723737	0.0377356	74479	48.7574	0.0668513	0.465978	4809.94	6645.98	250.79	44222	5985	291813	2956.3	20606.5
600052	600052	2015	Zhejiang	K70	K	K	0	0	0.1607	22.4932	0.778384	2.94444	0.016182	2	0	0.723737	0.0377356	74479	48.7574	0.0668513	0.465978	4809.94	6645.98	250.79	44222	5985	291813	2956.3	20606.5
600053	600053	2015	Jiangxi	K70	K	K	0	0	0.523911	22.2476	0.738317	2.94444	0.138376	2	0	0.490814	0.0169494	37995	16.1824	0.0505957	0.491319	2165.74	4412.55	74.79	17031.1	4485	72578	861.7	8367.7
600054	600054	2015	Anhui	N78	N	N	0	0	0.159526	22.1187	0.254432	2.94444	0.177582	1	0	0.468466	0.0282382	40211	17.7152	0.0512246	0.448927	2454.3	5239.01	147.94	24142.7	6011	106486	1236.7	10838.3
600055	600055	2015	Beijing	C35	C35	C	0	0	0.271638	21.0087	0.465378	2.94444	0.0766433	2	1	0.823302	0.0501595	119422	174.115	0.167684	0.16977	4723.86	5737.7	287.8	26034.1	2188	380963	4365.5	4419.8
600056	600056	2015	Beijing	C27	C27	C	0	0	0.201698	23.5057	0.626261	2.94444	0.191832	1	7	0.823302	0.0501595	119422	174.115	0.167684	0.16977	4723.86	5737.7	287.8	26034.1	2188	380963	4365.5	4419.8
600057	600057	2015	Fujian	L72	L	L	0	0	0.286729	23.9851	0.655411	2.94444	0.0831872	1	12	0.635809	0.0191424	68880	49.3758	0.0678422	0.503001	2544.24	4001.58	76.6	27307.5	3984	196713	1852.6	13735.7
600058	600058	2015	Beijing	F51	F	F	0	0	0.392211	24.2093	0.842019	2.94444	0.0935832	1	0	0.823302	0.0501595	119422	174.115	0.167684	0.16977	4723.86	5737.7	287.8	26034.1	2188	380963	4365.5	4419.8
600059	600059	2015	Zhejiang	C15	C15	C	0	0	0.172752	22.2062	0.136268	2.94444	0.0762506	1	8	0.723737	0.0377356	74479	48.7574	0.0668513	0.465978	4809.94	6645.98	250.79	44222	5985	291813	2956.3	20606.5
600060	600060	2015	Shandong	C39	C39	C	0	0	0.158868	23.764	0.415614	2.94444	0.155555	1	328	0.670221	0.0192788	57090	22.2313	0.0514752	0.441868	5529.33	8250.01	159.05	56159.1	9866	219334	2890.8	24814.9
600061	600061	2015	Shanghai	J67	J	J	0	1	0.261233	25.673	0.812366	2.94444	0	1	0	0.891455	0.0439065	112981	269.029	0.14699	0.302236	5519.5	6191.56	271.85	27821.6	2458	661273	4089.5	8408.7
600062	600062	2015	Beijing	C27	C27	C	0	0	0.360794	22.7726	0.17122	2.94444	0.100248	1	26	0.823302	0.0501595	119422	174.115	0.167684	0.16977	4723.86	5737.7	287.8	26034.1	2188	380963	4365.5	4419.8
600063	600063	2015	Anhui	C28	C28	C	0	0	0.123605	22.7306	0.507033	2.94444	0.0331042	1	3	0.468466	0.0282382	40211	17.7152	0.0512246	0.448927	2454.3	5239.01	147.94	24142.7	6011	106486	1236.7	10838.3
600064	600064	2015	Jiangsu	K70	K	K	0	0	0.121779	23.8433	0.581643	2.94444	0.0548092	1	1	0.828751	0.0383956	86618	94.0654	0.0683761	0.464297	8028.59	9687.58	371.96	71876	8315	782154	4914.6	33371.8
600066	600066	2015	Henan	C36	C36	C	0	0	0.151676	24.1291	0.570678	2.94444	0.222275	2	131	0.443579	0.0122438	38042	7.08277	0.0438282	0.465819	3016.05	6799.35	83.25	36798.2	9701	68710	1612.8	17141.3
600067	600067	2015	Fujian	K70	K	K	0	0	0.093001	23.7134	0.561085	2.94444	0.194551	2	1	0.635809	0.0191424	68880	49.3758	0.0678422	0.503001	2544.24	4001.58	76.6	27307.5	3984	196713	1852.6	13735.7
600068	600068	2015	Hubei	E48	E	E	0	0	0.179966	25.5724	0.779826	2.94444	0.136024	1	38	0.490071	0.0256586	52566	15.2532	0.0518173	0.442557	3005.53	6132.84	157.36	30661.6	5850	89231	1588.8	13569.5
600069	600069	2015	Henan	C22	C22	C	1	0	0.226016	22.3477	0.526884	2.94444	0	1	0	0.443579	0.0122438	38042	7.08277	0.0438282	0.465819	3016.05	6799.35	83.25	36798.2	9701	68710	1612.8	17141.3
600070	600070	2015	Zhejiang	C17	C17	C	0	0	0.076611	21.4618	0.435586	2.94444	0.101231	2	8	0.723737	0.0377356	74479	48.7574	0.0668513	0.465978	4809.94	6645.98	250.79	44222	5985	291813	2956.3	20606.5
600071	600071	2015	Jiangxi	C40	C40	C	1	0	0.156568	20.8069	0.42441	2.94444	0	1	0	0.490814	0.0169494	37995	16.1824	0.0505957	0.491319	2165.74	4412.55	74.79	17031.1	4485	72578	861.7	8367.7
600072	600072	2015	Shanghai	C37	C37	C	0	0	0.088923	21.5081	0.443835	2.94444	0.191715	1	2	0.891455	0.0439065	112981	269.029	0.14699	0.302236	5519.5	6191.56	271.85	27821.6	2458	661273	4089.5	8408.7
600073	600073	2015	Shanghai	C14	C14	C	0	0	0.105529	22.7632	0.533884	2.94444	0.266439	1	1	0.891455	0.0439065	112981	269.029	0.14699	0.302236	5519.5	6191.56	271.85	27821.6	2458	661273	4089.5	8408.7
600074	600074	2015	Jiangsu	C39	C39	C	0	0	0.158226	21.7053	0.456002	2.94444	0.328476	2	18	0.828751	0.0383956	86618	94.0654	0.0683761	0.464297	8028.59	9687.58	371.96	71876	8315	782154	4914.6	33371.8
600075	600075	2015	Xinjiang	C26	C26	C	0	0	0.187215	21.9792	0.415876	2.94444	0.0568054	1	8	0.349789	0.0109439	40534	3.57149	0.0745676	0.361011	1330.9	3804.87	41.64	9545.7	2385	8518	711.8	3446.1
600076	600076	2015	Shandong	C39	C39	C	0	0	0.048635	22.0214	0.306333	2.94444	0.213233	2	1	0.670221	0.0192788	57090	22.2313	0.0514752	0.441868	5529.33	8250.01	159.05	56159.1	9866	219334	2890.8	24814.9
600077	600077	2015	Zhejiang	K70	K	K	0	0	0.20356	23.3456	0.714258	2.94444	0.068477	2	3	0.723737	0.0377356	74479	48.7574	0.0668513	0.465978	4809.94	6645.98	250.79	44222	5985	291813	2956.3	20606.5
600078	600078	2015	Jiangsu	C26	C26	C	0	0	0.092367	22.5774	0.687092	2.94444	0.222122	2	0	0.828751	0.0383956	86618	94.0654	0.0683761	0.464297	8028.59	9687.58	371.96	71876	8315	782154	4914.6	33371.8
600079	600079	2015	Hubei	C27	C27	C	0	0	0.063453	23.622	0.494157	2.94444	0.132833	2	78	0.490071	0.0256586	52566	15.2532	0.0518173	0.442557	3005.53	6132.84	157.36	30661.6	5850	89231	1588.8	13569.5
600080	600080	2015	Shanxi2	C27	C27	C	0	0	0.035163	20.9529	0.168609	2.94444	0.0172876	2	0	0.470732	0.0130894	47408	13.409	0.0647284	0.476383	2059.95	4376.06	57.28	18188.3	3846	51571	1177.3	8664.6
600081	600081	2015	Shanghai	C36	C36	C	0	0	0.422627	22.1826	0.644068	2.94444	0.163407	1	14	0.891455	0.0439065	112981	269.029	0.14699	0.302236	5519.5	6191.56	271.85	27821.6	2458	661273	4089.5	8408.7
600082	600082	2015	Tianjin	S91	S	S	0	0	0.061235	21.9951	0.507728	2.94444	0.132703	1	0	0.82513	0.0373784	75936	126.01	0.133674	0.412298	2667.11	3232.35	120.82	10889.2	1439	181328	1455.6	4489.6
600083	600083	2015	Guangdong	C39	C39	C	0	0	0.040857	19.6123	0.480117	2.94444	0.0978362	2	0	0.730194	0.0443997	65456	55.173	0.0807127	0.447289	9366.78	12827.8	569.55	75820.8	11678	644310	6119.7	33913.8
600084	600084	2015	Xinjiang	C15	C15	C	0	0	0.123993	22.0904	0.385796	2.94444	0.37974	1	0	0.349789	0.0109439	40534	3.57149	0.0745676	0.361011	1330.9	3804.87	41.64	9545.7	2385	8518	711.8	3446.1
600085	600085	2015	Beijing	C27	C27	C	0	0	0.280647	23.3863	0.241947	2.94444	0.330202	1	12	0.823302	0.0501595	119422	174.115	0.167684	0.16977	4723.86	5737.7	287.8	26034.1	2188	380963	4365.5	4419.8
600086	600086	2015	Hubei	C41	C41	C	0	0	0.1569	22.982	0.709581	2.94444	0.268258	2	0	0.490071	0.0256586	52566	15.2532	0.0518173	0.442557	3005.53	6132.84	157.36	30661.6	5850	89231	1588.8	13569.5
600088	600088	2015	Shanghai	R87	R	R	0	0	0.301508	21.1091	0.187925	2.94444	0.419525	1	0	0.891455	0.0439065	112981	269.029	0.14699	0.302236	5519.5	6191.56	271.85	27821.6	2458	661273	4089.5	8408.7
600089	600089	2015	Xinjiang	C38	C38	C	0	0	0.019662	24.9755	0.648887	2.94444	0.213737	2	70	0.349789	0.0109439	40534	3.57149	0.0745676	0.361011	1330.9	3804.87	41.64	9545.7	2385	8518	711.8	3446.1
600090	600090	2015	Xinjiang	C15	C15	C	0	0	0.091616	21.0919	0.427638	2.94444	0.313894	3	0	0.349789	0.0109439	40534	3.57149	0.0745676	0.361011	1330.9	3804.87	41.64	9545.7	2385	8518	711.8	3446.1
600091	600091	2015	Neimenggu	C26	C26	C	1	0	0.122074	20.9585	0.30892	2.94444	0	2	0	0.461909	0.00839886	53437	14.4025	0.0480529	0.403401	1964.48	4252.96	35.72	13062.7	2440	35142	627.7	5269.5
600093	600093	2015	Sichuan	C36	C36	C	0	0	0.223165	23.0059	0.377966	2.94444	0.225099	2	0	0.447541	0.0128963	37746	10.7868	0.0609327	0.427924	3355.44	7497.51	96.69	30829.1	8196	88409	1878.5	13192.5
600094	600094	2015	Shanghai	K70	K	K	0	0	0.049488	24.3199	0.730328	2.94444	0.0904138	3	0	0.891455	0.0439065	112981	269.029	0.14699	0.302236	5519.5	6191.56	271.85	27821.6	2458	661273	4089.5	8408.7
600095	600095	2015	Heilongjiang	C13	C13	C	0	0	0.026511	20.8541	0.343083	2.94444	0.165799	2	2	0.289972	0.0106724	33693	6.31964	0.0675278	0.32661	1165.88	4020.66	42.91	12023.2	3529	22302	811.9	3926.9
600096	600096	2015	Yunnan	C26	C26	C	0	0	0.296884	24.9291	0.895575	2.94444	0.0808759	1	50	0.383655	0.0103038	32973	7.01694	0.0651752	0.357565	1808.1	4712.83	48.56	15358.6	4663	32720	1001	5491.7
600097	600097	2015	Shanghai	A04	A	A	0	0	0.193206	20.8858	0.32636	2.94444	0.193783	1	0	0.891455	0.0439065	112981	269.029	0.14699	0.302236	5519.5	6191.56	271.85	27821.6	2458	661273	4089.5	8408.7
600098	600098	2015	Guangdong	D44	D	D	0	0	0.406611	24.2746	0.472634	2.94444	0.133636	1	4	0.730194	0.0443997	65456	55.173	0.0807127	0.447289	9366.78	12827.8	569.55	75820.8	11678	644310	6119.7	33913.8
600099	600099	2015	Jiangsu	C37	C37	C	0	0	0.178038	20.1801	0.18641	2.94444	0.350428	1	1	0.828751	0.0383956	86618	94.0654	0.0683761	0.464297	8028.59	9687.58	371.96	71876	8315	782154	4914.6	33371.8
600100	600100	2015	Beijing	C39	C39	C	0	0	0.073395	24.7639	0.601556	2.94444	0.173398	1	191	0.823302	0.0501595	119422	174.115	0.167684	0.16977	4723.86	5737.7	287.8	26034.1	2188	380963	4365.5	4419.8
600101	600101	2015	Sichuan	D44	D	D	0	0	0.0493	21.7467	0.311265	2.94444	0.0766908	1	0	0.447541	0.0128963	37746	10.7868	0.0609327	0.427924	3355.44	7497.51	96.69	30829.1	8196	88409	1878.5	13192.5
600103	600103	2015	Fujian	C22	C22	C	0	0	0.013613	21.9103	0.623156	2.94444	0.0771124	1	4	0.635809	0.0191424	68880	49.3758	0.0678422	0.503001	2544.24	4001.58	76.6	27307.5	3984	196713	1852.6	13735.7
600104	600104	2015	Shanghai	C36	C36	C	0	0	0.555215	26.9609	0.587755	2.94444	0.142041	1	412	0.891455	0.0439065	112981	269.029	0.14699	0.302236	5519.5	6191.56	271.85	27821.6	2458	661273	4089.5	8408.7
600105	600105	2015	Jiangsu	C38	C38	C	0	0	0.143683	21.9359	0.331246	2.94444	0.191344	2	12	0.828751	0.0383956	86618	94.0654	0.0683761	0.464297	8028.59	9687.58	371.96	71876	8315	782154	4914.6	33371.8
600106	600106	2015	Chongqing	G54	G	G	0	0	0.042413	22.7167	0.556239	2.94444	0.240074	0	0	0.568257	0.0120438	53348	25.6824	0.0850735	0.442049	2154.83	3792	45.67	16305.9	3070	78845	1387.2	7208
600107	600107	2015	Hubei	C18	C18	C	0	0	0.042423	20.9453	0.546217	2.94444	0.164413	1	0	0.490071	0.0256586	52566	15.2532	0.0518173	0.442557	3005.53	6132.84	157.36	30661.6	5850	89231	1588.8	13569.5
600108	600108	2015	Gansu	A01	A	A	0	0	0.03284	22.754	0.376104	2.94444	0.10456	1	0	0.251448	0.0100902	26883	3.03488	0.0817117	0.368799	743.86	2958.31	29.85	6793.4	2523	7657	555.1	2505.4
600109	600109	2015	Sichuan	J67	J	J	0	1	0.044566	24.7549	0.706926	2.94444	0	2	0	0.447541	0.0128963	37746	10.7868	0.0609327	0.427924	3355.44	7497.51	96.69	30829.1	8196	88409	1878.5	13192.5
600110	600110	2015	Jilin	C32	C32	C	0	0	0.012349	22.468	0.669672	2.94444	0.128465	2	7	0.38213	0.0128656	38679	13.4826	0.0672151	0.377628	1229.35	3217.1	41.39	10162.9	2613	35230	683.1	3837.8
600111	600111	2015	Neimenggu	C32	C32	C	0	0	0.160611	23.4061	0.318435	2.94444	0.159504	1	17	0.461909	0.00839886	53437	14.4025	0.0480529	0.403401	1964.48	4252.96	35.72	13062.7	2440	35142	627.7	5269.5
600112	600112	2015	Guizhou	C38	C38	C	0	0	0.028646	21.5899	0.512627	2.94444	0.0512877	2	12	0.381617	0.0148953	29484	4.89401	0.0590148	0.36986	1503.38	3939.5	58.68	10887.1	3708	18147	642.5	4026.7
600113	600113	2015	Zhejiang	F51	F	F	0	0	0.239887	20.5975	0.460617	2.94444	0.0353378	1	0	0.723737	0.0377356	74479	48.7574	0.0668513	0.465978	4809.94	6645.98	250.79	44222	5985	291813	2956.3	20606.5
600114	600114	2015	Zhejiang	C33	C33	C	0	0	0.072484	21.5624	0.283547	2.48491	0.0611786	3	20	0.723737	0.0377356	74479	48.7574	0.0668513	0.465978	4809.94	6645.98	250.79	44222	5985	291813	2956.3	20606.5
600115	600115	2015	Shanghai	G56	G	G	0	0	0.253494	25.9999	0.807617	2.94444	0.0465743	1	1	0.891455	0.0439065	112981	269.029	0.14699	0.302236	5519.5	6191.56	271.85	27821.6	2458	661273	4089.5	8408.7
600116	600116	2015	Chongqing	D44	D	D	0	0	0.038347	22.1904	0.475525	2.94444	0.138622	1	0	0.568257	0.0120438	53348	25.6824	0.0850735	0.442049	2154.83	3792	45.67	16305.9	3070	78845	1387.2	7208
600117	600117	2015	Qinghai	C31	C31	C	0	0	0.249153	23.9572	0.92836	2.94444	0.130945	1	4	0.176305	0.00740516	35634	12.818	0.101202	0.370491	267.13	1515.16	11.22	2054.3	577	7396	207.9	761.1
600118	600118	2015	Beijing	C39	C39	C	0	0	0.260905	22.9877	0.437943	2.94444	0.346781	1	143	0.823302	0.0501595	119422	174.115	0.167684	0.16977	4723.86	5737.7	287.8	26034.1	2188	380963	4365.5	4419.8
600119	600119	2015	Shanghai	G54	G	G	0	0	0.150195	21.567	0.523954	2.89037	0.14415	1	1	0.891455	0.0439065	112981	269.029	0.14699	0.302236	5519.5	6191.56	271.85	27821.6	2458	661273	4089.5	8408.7
600120	600120	2015	Zhejiang	F51	F	F	0	0	0.197336	23.1502	0.489884	2.94444	0.0741699	1	1	0.723737	0.0377356	74479	48.7574	0.0668513	0.465978	4809.94	6645.98	250.79	44222	5985	291813	2956.3	20606.5
600121	600121	2015	Henan	B06	B	B	0	0	0.411668	23.1298	0.59971	2.89037	0.166157	1	0	0.443579	0.0122438	38042	7.08277	0.0438282	0.465819	3016.05	6799.35	83.25	36798.2	9701	68710	1612.8	17141.3
600122	600122	2015	Jiangsu	F52	F	F	0	0	0.051307	23.6138	0.542216	2.89037	0.315722	2	0	0.828751	0.0383956	86618	94.0654	0.0683761	0.464297	8028.59	9687.58	371.96	71876	8315	782154	4914.6	33371.8
600123	600123	2015	Shanxi1	B06	B	B	0	0	0.203606	23.8198	0.539731	2.89037	0.0926253	1	6	0.479803	0.0109466	34159	11.6814	0.0705793	0.43367	1642.35	3422.97	37.47	12036.1	3519	41107	849.5	5219.7
600125	600125	2015	Liaoning	G53	G	G	0	0	0.046744	22.7461	0.354031	2.89037	0.136849	1	0	0.474693	0.0153784	47511	47.6346	0.0752113	0.403944	2127.39	4481.61	68.92	20657.8	4338	206639	1553.7	8344.6
600126	600126	2015	Zhejiang	C31	C31	C	0	0	0.429128	22.0754	0.343026	2.89037	0.0445105	1	0	0.723737	0.0377356	74479	48.7574	0.0668513	0.465978	4809.94	6645.98	250.79	44222	5985	291813	2956.3	20606.5
600127	600127	2015	Hunan	C13	C13	C	0	0	0.052037	21.1319	0.502307	2.89037	0.150594	1	9	0.439091	0.0115663	43568	7.88314	0.0419899	0.439603	2515.43	5728.72	66.26	28811.7	6615	52147	1209.8	12665.7
600128	600128	2015	Jiangsu	F51	F	F	0	0	0.058905	21.7792	0.439491	2.94444	0.213414	1	0	0.828751	0.0383956	86618	94.0654	0.0683761	0.464297	8028.59	9687.58	371.96	71876	8315	782154	4914.6	33371.8
600129	600129	2015	Chongqing	C27	C27	C	0	0	0.152305	23.0288	0.869648	2.94444	0.234962	1	12	0.568257	0.0120438	53348	25.6824	0.0850735	0.442049	2154.83	3792	45.67	16305.9	3070	78845	1387.2	7208
600130	600130	2015	Zhejiang	C39	C39	C	0	0	0.027037	21.0429	0.299282	2.77259	0.29284	0	0	0.723737	0.0377356	74479	48.7574	0.0668513	0.465978	4809.94	6645.98	250.79	44222	5985	291813	2956.3	20606.5
600131	600131	2015	Sichuan	D44	D	D	0	0	0.079437	21.5923	0.622082	2.89037	0.0499728	1	0	0.447541	0.0128963	37746	10.7868	0.0609327	0.427924	3355.44	7497.51	96.69	30829.1	8196	88409	1878.5	13192.5
600132	600132	2015	Chongqing	C15	C15	C	0	0	0.212096	22.0373	0.672384	2.94444	0.0588554	3	0	0.568257	0.0120438	53348	25.6824	0.0850735	0.442049	2154.83	3792	45.67	16305.9	3070	78845	1387.2	7208
600133	600133	2015	Hubei	E48	E	E	0	0	0.054443	23.5218	0.883032	2.89037	0.100802	1	2	0.490071	0.0256586	52566	15.2532	0.0518173	0.442557	3005.53	6132.84	157.36	30661.6	5850	89231	1588.8	13569.5
600135	600135	2015	Hebei	C26	C26	C	0	0	0.117412	21.3726	0.150539	2.89037	0.309315	1	13	0.470364	0.00807856	36466	10.0237	0.0550177	0.430731	2649.18	5632.19	45.5	26744.1	7345	73624	1471.4	11519.5
600136	600136	2015	Hubei	R87	R	R	0	0	0.080428	20.9206	0.251906	2.89037	0.0494548	2	0	0.490071	0.0256586	52566	15.2532	0.0518173	0.442557	3005.53	6132.84	157.36	30661.6	5850	89231	1588.8	13569.5
600137	600137	2015	Sichuan	C18	C18	C	0	0	0.182846	20.1164	0.192124	2.89037	0.431654	2	0	0.447541	0.0128963	37746	10.7868	0.0609327	0.427924	3355.44	7497.51	96.69	30829.1	8196	88409	1878.5	13192.5
600138	600138	2015	Beijing	L72	L	L	0	0	0.034921	22.9803	0.372021	2.94444	0.0876065	1	0	0.823302	0.0501595	119422	174.115	0.167684	0.16977	4723.86	5737.7	287.8	26034.1	2188	380963	4365.5	4419.8
600139	600139	2015	Sichuan	B09	B	B	0	0	0.164503	22.8074	0.762628	2.89037	0.107831	2	9	0.447541	0.0128963	37746	10.7868	0.0609327	0.427924	3355.44	7497.51	96.69	30829.1	8196	88409	1878.5	13192.5
600141	600141	2015	Hubei	C26	C26	C	0	0	0.088157	23.7854	0.717265	2.83321	0.0558814	1	45	0.490071	0.0256586	52566	15.2532	0.0518173	0.442557	3005.53	6132.84	157.36	30661.6	5850	89231	1588.8	13569.5
600143	600143	2015	Guangdong	C29	C29	C	0	0	0.048067	23.412	0.428716	2.48491	0.0658222	2	136	0.730194	0.0443997	65456	55.173	0.0807127	0.447289	9366.78	12827.8	569.55	75820.8	11678	644310	6119.7	33913.8
600145	600145	2015	Xinjiang	C30	C30	C	1	0	0.012349	20.6011	0.31661	2.83321	0	2	0	0.349789	0.0109439	40534	3.57149	0.0745676	0.361011	1330.9	3804.87	41.64	9545.7	2385	8518	711.8	3446.1
600146	600146	2015	Ningxia	C26	C26	C	0	0	0.012349	19.6123	0.570347	2.83321	0.0511097	2	0	0.327978	0.0151516	38836	13.117	0.0823912	0.422279	373.4	1138.49	17.25	2644.7	684	8972	217.9	1116.8
600148	600148	2015	Jilin	C36	C36	C	0	0	0.158551	20.5443	0.498417	2.89037	0.172289	1	4	0.38213	0.0128656	38679	13.4826	0.0672151	0.377628	1229.35	3217.1	41.39	10162.9	2613	35230	683.1	3837.8
600149	600149	2015	Hebei	S91	S	S	0	0	0.020186	19.7773	0.461031	2.83321	0.403124	1	0	0.470364	0.00807856	36466	10.0237	0.0550177	0.430731	2649.18	5632.19	45.5	26744.1	7345	73624	1471.4	11519.5
600150	600150	2015	Shanghai	C37	C37	C	0	0	0.297338	24.6616	0.621197	2.89037	0.245868	1	128	0.891455	0.0439065	112981	269.029	0.14699	0.302236	5519.5	6191.56	271.85	27821.6	2458	661273	4089.5	8408.7
600151	600151	2015	Shanghai	C39	C39	C	0	0	0.09569	23.1028	0.612229	2.89037	0.0647529	1	55	0.891455	0.0439065	112981	269.029	0.14699	0.302236	5519.5	6191.56	271.85	27821.6	2458	661273	4089.5	8408.7
600152	600152	2015	Zhejiang	C17	C17	C	0	0	0.064681	21.0515	0.526699	2.89037	0.142503	2	1	0.723737	0.0377356	74479	48.7574	0.0668513	0.465978	4809.94	6645.98	250.79	44222	5985	291813	2956.3	20606.5
600153	600153	2015	Fujian	F51	F	F	0	0	0.204627	25.3227	0.731781	2.89037	0.0983159	1	0	0.635809	0.0191424	68880	49.3758	0.0678422	0.503001	2544.24	4001.58	76.6	27307.5	3984	196713	1852.6	13735.7
600155	600155	2015	Hebei	C29	C29	C	0	0	0.155505	20.3312	0.458893	2.89037	0.36316	2	1	0.470364	0.00807856	36466	10.0237	0.0550177	0.430731	2649.18	5632.19	45.5	26744.1	7345	73624	1471.4	11519.5
600156	600156	2015	Hunan	C17	C17	C	0	0	0.162136	20.892	0.348299	2.89037	0.160432	1	0	0.439091	0.0115663	43568	7.88314	0.0419899	0.439603	2515.43	5728.72	66.26	28811.7	6615	52147	1209.8	12665.7
600157	600157	2015	Shanxi1	B06	B	B	0	0	0.236565	25.1955	0.703247	2.89037	0.0819168	2	0	0.479803	0.0109466	34159	11.6814	0.0705793	0.43367	1642.35	3422.97	37.47	12036.1	3519	41107	849.5	5219.7
600158	600158	2015	Tianjin	K70	K	K	0	0	0.051574	22.0836	0.532481	2.89037	0.130766	1	0	0.82513	0.0373784	75936	126.01	0.133674	0.412298	2667.11	3232.35	120.82	10889.2	1439	181328	1455.6	4489.6
600159	600159	2015	Beijing	K70	K	K	0	0	0.227955	21.7952	0.262867	2.89037	0.216351	1	0	0.823302	0.0501595	119422	174.115	0.167684	0.16977	4723.86	5737.7	287.8	26034.1	2188	380963	4365.5	4419.8
600160	600160	2015	Zhejiang	C26	C26	C	0	0	0.315091	22.9417	0.207618	2.89037	0.102413	1	9	0.723737	0.0377356	74479	48.7574	0.0668513	0.465978	4809.94	6645.98	250.79	44222	5985	291813	2956.3	20606.5
600161	600161	2015	Beijing	C27	C27	C	0	0	0.286023	22.4517	0.602935	2.89037	0.100074	1	3	0.823302	0.0501595	119422	174.115	0.167684	0.16977	4723.86	5737.7	287.8	26034.1	2188	380963	4365.5	4419.8
600162	600162	2015	Guangdong	K70	K	K	0	0	0.130743	23.5701	0.717746	2.89037	0.219303	2	0	0.730194	0.0443997	65456	55.173	0.0807127	0.447289	9366.78	12827.8	569.55	75820.8	11678	644310	6119.7	33913.8
600163	600163	2015	Fujian	C22	C22	C	1	0	0.215238	21.8129	0.480249	2.89037	0	1	0	0.635809	0.0191424	68880	49.3758	0.0678422	0.503001	2544.24	4001.58	76.6	27307.5	3984	196713	1852.6	13735.7
600165	600165	2015	Ningxia	C33	C33	C	0	0	0.121155	22.09	0.736858	2.89037	0.0688314	2	2	0.327978	0.0151516	38836	13.117	0.0823912	0.422279	373.4	1138.49	17.25	2644.7	684	8972	217.9	1116.8
600166	600166	2015	Beijing	C36	C36	C	0	0	0.077114	24.4787	0.561394	2.89037	0.106609	1	474	0.823302	0.0501595	119422	174.115	0.167684	0.16977	4723.86	5737.7	287.8	26034.1	2188	380963	4365.5	4419.8
600167	600167	2015	Liaoning	D44	D	D	0	0	0.233011	21.8958	0.638597	2.83321	0.215776	2	0	0.474693	0.0153784	47511	47.6346	0.0752113	0.403944	2127.39	4481.61	68.92	20657.8	4338	206639	1553.7	8344.6
600168	600168	2015	Hubei	D46	D	D	0	0	0.307226	22.7993	0.427474	2.89037	0.0757623	1	0	0.490071	0.0256586	52566	15.2532	0.0518173	0.442557	3005.53	6132.84	157.36	30661.6	5850	89231	1588.8	13569.5
600169	600169	2015	Shanxi1	C35	C35	C	0	0	0.082136	24.0697	0.808462	2.89037	0.0722638	1	101	0.479803	0.0109466	34159	11.6814	0.0705793	0.43367	1642.35	3422.97	37.47	12036.1	3519	41107	849.5	5219.7
600170	600170	2015	Shanghai	E48	E	E	0	0	0.143708	25.6805	0.832613	2.89037	0.272995	1	408	0.891455	0.0439065	112981	269.029	0.14699	0.302236	5519.5	6191.56	271.85	27821.6	2458	661273	4089.5	8408.7
600171	600171	2015	Shanghai	C39	C39	C	0	0	0.072167	21.4498	0.10481	2.89037	0.566131	1	27	0.891455	0.0439065	112981	269.029	0.14699	0.302236	5519.5	6191.56	271.85	27821.6	2458	661273	4089.5	8408.7
600172	600172	2015	Henan	C30	C30	C	0	0	0.060568	22.7493	0.403836	2.89037	0.0891254	2	18	0.443579	0.0122438	38042	7.08277	0.0438282	0.465819	3016.05	6799.35	83.25	36798.2	9701	68710	1612.8	17141.3
600173	600173	2015	Zhejiang	K70	K	K	0	0	0.188079	22.2053	0.629441	2.83321	0.217968	2	0	0.723737	0.0377356	74479	48.7574	0.0668513	0.465978	4809.94	6645.98	250.79	44222	5985	291813	2956.3	20606.5
600175	600175	2015	Zhejiang	S91	S	S	0	0	0.08173	23.4332	0.675484	2.83321	0.0979544	2	4	0.723737	0.0377356	74479	48.7574	0.0668513	0.465978	4809.94	6645.98	250.79	44222	5985	291813	2956.3	20606.5
600176	600176	2015	Zhejiang	C30	C30	C	0	0	0.159052	23.9048	0.593356	2.83321	0.136619	1	29	0.723737	0.0377356	74479	48.7574	0.0668513	0.465978	4809.94	6645.98	250.79	44222	5985	291813	2956.3	20606.5
600177	600177	2015	Zhejiang	K70	K	K	0	0	0.101097	24.9171	0.692674	2.89037	0.0924591	2	6	0.723737	0.0377356	74479	48.7574	0.0668513	0.465978	4809.94	6645.98	250.79	44222	5985	291813	2956.3	20606.5
600178	600178	2015	Heilongjiang	C36	C36	C	0	0	0.297278	21.9534	0.488878	2.89037	0.094183	1	23	0.289972	0.0106724	33693	6.31964	0.0675278	0.32661	1165.88	4020.66	42.91	12023.2	3529	22302	811.9	3926.9
600179	600179	2015	Heilongjiang	C25	C25	C	0	0	0.203467	20.7302	0.937056	2.89037	0	1	0	0.289972	0.0106724	33693	6.31964	0.0675278	0.32661	1165.88	4020.66	42.91	12023.2	3529	22302	811.9	3926.9
600180	600180	2015	Shandong	F51	F	F	0	0	0.378226	23.1616	0.640632	2.89037	0.146914	2	0	0.670221	0.0192788	57090	22.2313	0.0514752	0.441868	5529.33	8250.01	159.05	56159.1	9866	219334	2890.8	24814.9
600182	600182	2015	Heilongjiang	C29	C29	C	0	0	0.197824	21.7746	0.338999	2.83321	0.0763562	3	0	0.289972	0.0106724	33693	6.31964	0.0675278	0.32661	1165.88	4020.66	42.91	12023.2	3529	22302	811.9	3926.9
600183	600183	2015	Guangdong	C39	C39	C	0	0	0.068701	22.9048	0.457634	2.89037	0.0871706	1	122	0.730194	0.0443997	65456	55.173	0.0807127	0.447289	9366.78	12827.8	569.55	75820.8	11678	644310	6119.7	33913.8
600184	600184	2015	Hubei	C35	C35	C	0	0	0.26374	22.1502	0.457646	2.56495	0.39601	1	26	0.490071	0.0256586	52566	15.2532	0.0518173	0.442557	3005.53	6132.84	157.36	30661.6	5850	89231	1588.8	13569.5
600185	600185	2015	Guangdong	K70	K	K	0	0	0.270231	23.7492	0.8078	2.83321	0.146322	1	0	0.730194	0.0443997	65456	55.173	0.0807127	0.447289	9366.78	12827.8	569.55	75820.8	11678	644310	6119.7	33913.8
600186	600186	2015	Henan	C14	C14	C	0	0	0.016097	21.5322	0.937056	2.89037	0.0304847	2	1	0.443579	0.0122438	38042	7.08277	0.0438282	0.465819	3016.05	6799.35	83.25	36798.2	9701	68710	1612.8	17141.3
600187	600187	2015	Heilongjiang	D46	D	D	0	0	0.028368	22.1257	0.334242	2.89037	0.0687562	0	0	0.289972	0.0106724	33693	6.31964	0.0675278	0.32661	1165.88	4020.66	42.91	12023.2	3529	22302	811.9	3926.9
600188	600188	2015	Shandong	B06	B	B	0	0	0.437367	25.6582	0.690781	2.89037	0.16955	1	1	0.670221	0.0192788	57090	22.2313	0.0514752	0.441868	5529.33	8250.01	159.05	56159.1	9866	219334	2890.8	24814.9
600189	600189	2015	Jilin	C20	C20	C	0	0	0.181459	22.2502	0.686285	2.89037	0.10557	1	1	0.38213	0.0128656	38679	13.4826	0.0672151	0.377628	1229.35	3217.1	41.39	10162.9	2613	35230	683.1	3837.8
600190	600190	2015	Liaoning	G55	G	G	0	0	0.090991	23.2085	0.498907	2.83321	0.0463741	0	0	0.474693	0.0153784	47511	47.6346	0.0752113	0.403944	2127.39	4481.61	68.92	20657.8	4338	206639	1553.7	8344.6
600191	600191	2015	Neimenggu	C13	C13	C	0	0	0.134025	21.6589	0.166837	2.89037	0.106051	2	0	0.461909	0.00839886	53437	14.4025	0.0480529	0.403401	1964.48	4252.96	35.72	13062.7	2440	35142	627.7	5269.5
600192	600192	2015	Gansu	C38	C38	C	0	0	0.12049	22.2633	0.58123	2.89037	0.114986	1	16	0.251448	0.0100902	26883	3.03488	0.0817117	0.368799	743.86	2958.31	29.85	6793.4	2523	7657	555.1	2505.4
600193	600193	2015	Shanghai	B08	B	B	0	0	0.038185	19.8151	0.0536378	2.83321	0.163989	2,3	1	0.891455	0.0439065	112981	269.029	0.14699	0.302236	5519.5	6191.56	271.85	27821.6	2458	661273	4089.5	8408.7
600195	600195	2015	Beijing	C27	C27	C	0	0	0.274759	22.2027	0.235657	2.83321	0.160187	1	26	0.823302	0.0501595	119422	174.115	0.167684	0.16977	4723.86	5737.7	287.8	26034.1	2188	380963	4365.5	4419.8
600196	600196	2015	Shanghai	C27	C27	C	0	0	0.189099	24.3661	0.458934	2.89037	0.105457	2	50	0.891455	0.0439065	112981	269.029	0.14699	0.302236	5519.5	6191.56	271.85	27821.6	2458	661273	4089.5	8408.7
600197	600197	2015	Xinjiang	C15	C15	C	0	0	0.25536	21.6167	0.249504	2.83321	0.361458	1	0	0.349789	0.0109439	40534	3.57149	0.0745676	0.361011	1330.9	3804.87	41.64	9545.7	2385	8518	711.8	3446.1
600198	600198	2015	Beijing	C39	C39	C	0	0	0.060141	23.3475	0.685483	2.89037	0.0949798	1	94	0.823302	0.0501595	119422	174.115	0.167684	0.16977	4723.86	5737.7	287.8	26034.1	2188	380963	4365.5	4419.8
600199	600199	2015	Anhui	C15	C15	C	0	0	0.104823	21.9202	0.321903	2.89037	0.38721	1	9	0.468466	0.0282382	40211	17.7152	0.0512246	0.448927	2454.3	5239.01	147.94	24142.7	6011	106486	1236.7	10838.3
600200	600200	2015	Jiangsu	S91	S	S	0	0	0.034216	22.1684	0.598815	2.83321	0.145365	2	9	0.828751	0.0383956	86618	94.0654	0.0683761	0.464297	8028.59	9687.58	371.96	71876	8315	782154	4914.6	33371.8
600201	600201	2015	Neimenggu	C27	C27	C	0	0	0.015297	21.6594	0.188856	2.83321	0.403891	0	2	0.461909	0.00839886	53437	14.4025	0.0480529	0.403401	1964.48	4252.96	35.72	13062.7	2440	35142	627.7	5269.5
600202	600202	2015	Heilongjiang	C38	C38	C	0	0	0.116784	21.6407	0.655222	2.83321	0.0408605	1	0	0.289972	0.0106724	33693	6.31964	0.0675278	0.32661	1165.88	4020.66	42.91	12023.2	3529	22302	811.9	3926.9
600203	600203	2015	Fujian	F51	F	F	0	0	0.072735	22.2672	0.620035	2.83321	0.106768	1	7	0.635809	0.0191424	68880	49.3758	0.0678422	0.503001	2544.24	4001.58	76.6	27307.5	3984	196713	1852.6	13735.7
600206	600206	2015	Beijing	C32	C32	C	0	0	0.138957	21.8523	0.0594846	2.83321	0.425117	1	77	0.823302	0.0501595	119422	174.115	0.167684	0.16977	4723.86	5737.7	287.8	26034.1	2188	380963	4365.5	4419.8
600207	600207	2015	Henan	D45	D	D	0	0	0.349609	21.5801	0.628607	2.83321	0.123407	1	5	0.443579	0.0122438	38042	7.08277	0.0438282	0.465819	3016.05	6799.35	83.25	36798.2	9701	68710	1612.8	17141.3
600208	600208	2015	Zhejiang	K70	K	K	0	0	0.179631	25.2127	0.714814	2.83321	0.178873	2	0	0.723737	0.0377356	74479	48.7574	0.0668513	0.465978	4809.94	6645.98	250.79	44222	5985	291813	2956.3	20606.5
600209	600209	2015	Hainan	E50	E	E	0	0	0.045759	20.6988	0.166992	2.83321	0.0628144	2	0	0.506442	0.00998846	40220	32.9884	0.0676237	0.233405	627.7	1239.43	12.38	3782.7	945	31174	255.8	882.9
600210	600210	2015	Shanghai	C29	C29	C	0	0	0.073253	23.1024	0.59952	2.83321	0.0589395	2	8	0.891455	0.0439065	112981	269.029	0.14699	0.302236	5519.5	6191.56	271.85	27821.6	2458	661273	4089.5	8408.7
600211	600211	2015	Xizang	C27	C27	C	0	0	0.092179	20.3756	0.312078	2.83321	0.451874	2,3	0	0.0992645	0.00391615	32477	6.05152	0.0620534	0.321361	137.13	1381.46	5.41	1063.6	330	1997	66	341.8
600212	600212	2015	Shandong	S91	S	S	0	0	0.020942	20.4368	0.107289	2.83321	0.016182	2	0	0.670221	0.0192788	57090	22.2313	0.0514752	0.441868	5529.33	8250.01	159.05	56159.1	9866	219334	2890.8	24814.9
600213	600213	2015	Jiangsu	C36	C36	C	0	0	0.260249	21.7119	0.937056	2.83321	0.158533	1	0	0.828751	0.0383956	86618	94.0654	0.0683761	0.464297	8028.59	9687.58	371.96	71876	8315	782154	4914.6	33371.8
600215	600215	2015	Jilin	K70	K	K	0	0	0.053172	22.1211	0.402237	2.83321	0.0817513	1	0	0.38213	0.0128656	38679	13.4826	0.0672151	0.377628	1229.35	3217.1	41.39	10162.9	2613	35230	683.1	3837.8
600216	600216	2015	Zhejiang	C27	C27	C	0	0	0.076177	22.8333	0.198052	2.83321	0.141054	2	5	0.723737	0.0377356	74479	48.7574	0.0668513	0.465978	4809.94	6645.98	250.79	44222	5985	291813	2956.3	20606.5
600217	600217	2015	Shanxi2	C30	C30	C	1	0	0.081799	21.614	0.619518	2.83321	0	4	0	0.470732	0.0130894	47408	13.409	0.0647284	0.476383	2059.95	4376.06	57.28	18188.3	3846	51571	1177.3	8664.6
600218	600218	2015	Anhui	C34	C34	C	0	0	0.120684	21.8369	0.396347	2.89037	0.0935848	1	21	0.468466	0.0282382	40211	17.7152	0.0512246	0.448927	2454.3	5239.01	147.94	24142.7	6011	106486	1236.7	10838.3
600219	600219	2015	Shandong	C32	C32	C	0	0	0.089605	24.2726	0.266583	2.83321	0.131767	4	9	0.670221	0.0192788	57090	22.2313	0.0514752	0.441868	5529.33	8250.01	159.05	56159.1	9866	219334	2890.8	24814.9
600220	600220	2015	Jiangsu	C17	C17	C	0	0	0.024238	22.1685	0.517492	2.83321	0.0641137	2	52	0.828751	0.0383956	86618	94.0654	0.0683761	0.464297	8028.59	9687.58	371.96	71876	8315	782154	4914.6	33371.8
600221	600221	2015	Hainan	G56	G	G	0	0	0.1193	25.5546	0.692423	2.83321	0.149093	1	0	0.506442	0.00998846	40220	32.9884	0.0676237	0.233405	627.7	1239.43	12.38	3782.7	945	31174	255.8	882.9
600222	600222	2015	Henan	C27	C27	C	0	0	0.059379	21.6939	0.431951	2.83321	0.219103	1	7	0.443579	0.0122438	38042	7.08277	0.0438282	0.465819	3016.05	6799.35	83.25	36798.2	9701	68710	1612.8	17141.3
600223	600223	2015	Shandong	K70	K	K	0	0	0.282348	24.2718	0.930647	2.77259	0.0583789	1	0	0.670221	0.0192788	57090	22.2313	0.0514752	0.441868	5529.33	8250.01	159.05	56159.1	9866	219334	2890.8	24814.9
600225	600225	2015	Tianjin	K70	K	K	0	0	0.24293	23.4178	0.858948	2.77259	0.106448	1	0	0.82513	0.0373784	75936	126.01	0.133674	0.412298	2667.11	3232.35	120.82	10889.2	1439	181328	1455.6	4489.6
600226	600226	2015	Zhejiang	C26	C26	C	0	0	0.036333	21.5279	0.365219	2.83321	0.0978262	2	43	0.723737	0.0377356	74479	48.7574	0.0668513	0.465978	4809.94	6645.98	250.79	44222	5985	291813	2956.3	20606.5
600227	600227	2015	Guizhou	C26	C26	C	0	0	0.081967	22.7048	0.579747	2.77259	0.0236377	2,3	1	0.381617	0.0148953	29484	4.89401	0.0590148	0.36986	1503.38	3939.5	58.68	10887.1	3708	18147	642.5	4026.7
600228	600228	2015	Jiangxi	C26	C26	C	0	0	0.0359	20.0557	0.723285	2.83321	0.0765751	1	0	0.490814	0.0169494	37995	16.1824	0.0505957	0.491319	2165.74	4412.55	74.79	17031.1	4485	72578	861.7	8367.7
600229	600229	2015	Shandong	R86	R	R	0	0	0.28541	21.6913	0.260034	2.77259	0.459014	1	0	0.670221	0.0192788	57090	22.2313	0.0514752	0.441868	5529.33	8250.01	159.05	56159.1	9866	219334	2890.8	24814.9
600230	600230	2015	Hebei	C26	C26	C	0	0	0.231318	22.1037	0.692515	2.77259	0.0603824	1	2	0.470364	0.00807856	36466	10.0237	0.0550177	0.430731	2649.18	5632.19	45.5	26744.1	7345	73624	1471.4	11519.5
600231	600231	2015	Liaoning	C31	C31	C	0	0	0.170361	23.4511	0.666423	2.77259	0.288044	1	0	0.474693	0.0153784	47511	47.6346	0.0752113	0.403944	2127.39	4481.61	68.92	20657.8	4338	206639	1553.7	8344.6
600232	600232	2015	Zhejiang	C17	C17	C	0	0	0.219752	21.2317	0.279639	2.77259	0.185736	2	1	0.723737	0.0377356	74479	48.7574	0.0668513	0.465978	4809.94	6645.98	250.79	44222	5985	291813	2956.3	20606.5
600233	600233	2015	Liaoning	C18	C18	C	0	0	0.167522	21.1437	0.139749	2.77259	0.214505	4	3	0.474693	0.0153784	47511	47.6346	0.0752113	0.403944	2127.39	4481.61	68.92	20657.8	4338	206639	1553.7	8344.6
600234	600234	2015	Shanxi1	C39	C39	C	0	0	0.018105	19.9926	0.858061	2.77259	0.016182	2	0	0.479803	0.0109466	34159	11.6814	0.0705793	0.43367	1642.35	3422.97	37.47	12036.1	3519	41107	849.5	5219.7
600235	600235	2015	Zhejiang	C22	C22	C	0	0	0.126122	21.67	0.508123	2.77259	0.0684832	1	2	0.723737	0.0377356	74479	48.7574	0.0668513	0.465978	4809.94	6645.98	250.79	44222	5985	291813	2956.3	20606.5
600236	600236	2015	Guangxi	D44	D	D	0	0	0.423014	24.4938	0.662496	2.77259	0.0980165	1	13	0.372686	0.0122076	31375	8.83995	0.0662865	0.358678	1515.16	4065.51	49.63	15030.2	4811	42529	996.3	5391
600237	600237	2015	Anhui	C39	C39	C	0	0	0.02821	21.6337	0.408114	2.77259	0.300763	2	4	0.468466	0.0282382	40211	17.7152	0.0512246	0.448927	2454.3	5239.01	147.94	24142.7	6011	106486	1236.7	10838.3
600238	600238	2015	Hainan	K70	K	K	0	0	0.038835	21.0094	0.323629	2.77259	0.176476	0	1	0.506442	0.00998846	40220	32.9884	0.0676237	0.233405	627.7	1239.43	12.38	3782.7	945	31174	255.8	882.9
600239	600239	2015	Yunnan	K70	K	K	0	0	0.122895	24.5342	0.876405	2.83321	0.0765946	1	0	0.383655	0.0103038	32973	7.01694	0.0651752	0.357565	1808.1	4712.83	48.56	15358.6	4663	32720	1001	5491.7
600240	600240	2015	Beijing	K70	K	K	0	0	0.080196	23.7321	0.773475	2.77259	0.155552	3	0	0.823302	0.0501595	119422	174.115	0.167684	0.16977	4723.86	5737.7	287.8	26034.1	2188	380963	4365.5	4419.8
600241	600241	2015	Liaoning	F51	F	F	0	0	0.204605	21.49	0.655844	2.77259	0.260957	1	0	0.474693	0.0153784	47511	47.6346	0.0752113	0.403944	2127.39	4481.61	68.92	20657.8	4338	206639	1553.7	8344.6
600242	600242	2015	Guangdong	G55	G	G	1	0	0.092546	21.2619	0.937056	2.77259	0	2	0	0.730194	0.0443997	65456	55.173	0.0807127	0.447289	9366.78	12827.8	569.55	75820.8	11678	644310	6119.7	33913.8
600243	600243	2015	Qinghai	C34	C34	C	0	0	0.042484	21.9309	0.426761	2.77259	0.280333	1	8	0.176305	0.00740516	35634	12.818	0.101202	0.370491	267.13	1515.16	11.22	2054.3	577	7396	207.9	761.1
600246	600246	2015	Beijing	K70	K	K	0	0	0.263614	23.3383	0.766289	2.77259	0.111145	2	0	0.823302	0.0501595	119422	174.115	0.167684	0.16977	4723.86	5737.7	287.8	26034.1	2188	380963	4365.5	4419.8
600247	600247	2015	Jilin	F51	F	F	1	0	0.012349	20.7312	0.897209	2.77259	0	2	0	0.38213	0.0128656	38679	13.4826	0.0672151	0.377628	1229.35	3217.1	41.39	10162.9	2613	35230	683.1	3837.8
600248	600248	2015	Shanxi2	E48	E	E	0	0	0.282376	22.3382	0.636907	2.77259	0.102083	1	3	0.470732	0.0130894	47408	13.409	0.0647284	0.476383	2059.95	4376.06	57.28	18188.3	3846	51571	1177.3	8664.6
600249	600249	2015	Guangxi	C26	C26	C	0	0	0.114925	22.1016	0.445928	2.48491	0.104526	1	7	0.372686	0.0122076	31375	8.83995	0.0662865	0.358678	1515.16	4065.51	49.63	15030.2	4811	42529	996.3	5391
600250	600250	2015	Jiangsu	F51	F	F	0	0	0.128433	21.3059	0.840627	2.70805	0.257878	1	1	0.828751	0.0383956	86618	94.0654	0.0683761	0.464297	8028.59	9687.58	371.96	71876	8315	782154	4914.6	33371.8
600251	600251	2015	Xinjiang	C13	C13	C	0	0	0.170896	22.0546	0.432702	2.56495	0.115898	1	6	0.349789	0.0109439	40534	3.57149	0.0745676	0.361011	1330.9	3804.87	41.64	9545.7	2385	8518	711.8	3446.1
600252	600252	2015	Guangxi	C27	C27	C	0	0	0.051811	22.5365	0.191736	2.77259	0.295887	2	30	0.372686	0.0122076	31375	8.83995	0.0662865	0.358678	1515.16	4065.51	49.63	15030.2	4811	42529	996.3	5391
600255	600255	2015	Anhui	C32	C32	C	0	0	0.020578	22.3245	0.329338	2.77259	0.196146	2	5	0.468466	0.0282382	40211	17.7152	0.0512246	0.448927	2454.3	5239.01	147.94	24142.7	6011	106486	1236.7	10838.3
600256	600256	2015	Xinjiang	B07	B	B	0	0	0.178777	24.4337	0.689282	2.77259	0.0585843	2	2	0.349789	0.0109439	40534	3.57149	0.0745676	0.361011	1330.9	3804.87	41.64	9545.7	2385	8518	711.8	3446.1
600257	600257	2015	Hunan	A04	A	A	0	0	0.049775	21.1311	0.469842	2.77259	0.114153	2	1	0.439091	0.0115663	43568	7.88314	0.0419899	0.439603	2515.43	5728.72	66.26	28811.7	6615	52147	1209.8	12665.7
600258	600258	2015	Beijing	H61	H	H	0	0	0.361803	22.0998	0.644968	2.77259	0.0421298	1	0	0.823302	0.0501595	119422	174.115	0.167684	0.16977	4723.86	5737.7	287.8	26034.1	2188	380963	4365.5	4419.8
600259	600259	2015	Hainan	B09	B	B	0	0	0.200329	21.9108	0.77835	2.77259	0.0629554	1	2	0.506442	0.00998846	40220	32.9884	0.0676237	0.233405	627.7	1239.43	12.38	3782.7	945	31174	255.8	882.9
600260	600260	2015	Hubei	S91	S	S	0	0	0.056786	22.7705	0.615608	2.77259	0.0736051	4	6	0.490071	0.0256586	52566	15.2532	0.0518173	0.442557	3005.53	6132.84	157.36	30661.6	5850	89231	1588.8	13569.5
600261	600261	2015	Zhejiang	C38	C38	C	0	0	0.110978	22.3424	0.397231	2.77259	0.312394	2	9	0.723737	0.0377356	74479	48.7574	0.0668513	0.465978	4809.94	6645.98	250.79	44222	5985	291813	2956.3	20606.5
600262	600262	2015	Neimenggu	C35	C35	C	0	0	0.169133	21.7216	0.670948	2.77259	0.159962	1	5	0.461909	0.00839886	53437	14.4025	0.0480529	0.403401	1964.48	4252.96	35.72	13062.7	2440	35142	627.7	5269.5
600265	600265	2015	Yunnan	A02	A	A	1	0	0.139243	19.6531	0.937056	2.77259	0	2	0	0.383655	0.0103038	32973	7.01694	0.0651752	0.357565	1808.1	4712.83	48.56	15358.6	4663	32720	1001	5491.7
600266	600266	2015	Beijing	K70	K	K	0	0	0.169245	24.8827	0.68134	2.83321	0.109241	1	3	0.823302	0.0501595	119422	174.115	0.167684	0.16977	4723.86	5737.7	287.8	26034.1	2188	380963	4365.5	4419.8
600267	600267	2015	Zhejiang	C27	C27	C	0	0	0.119044	23.6768	0.574159	2.77259	0.118064	1	21	0.723737	0.0377356	74479	48.7574	0.0668513	0.465978	4809.94	6645.98	250.79	44222	5985	291813	2956.3	20606.5
600268	600268	2015	Jiangsu	C38	C38	C	0	0	0.252924	23.1231	0.756443	2.83321	0.0766238	1	120	0.828751	0.0383956	86618	94.0654	0.0683761	0.464297	8028.59	9687.58	371.96	71876	8315	782154	4914.6	33371.8
600269	600269	2015	Jiangxi	G54	G	G	0	0	0.270172	24.1591	0.535842	2.77259	0.0770318	1	3	0.490814	0.0169494	37995	16.1824	0.0505957	0.491319	2165.74	4412.55	74.79	17031.1	4485	72578	861.7	8367.7
600270	600270	2015	Beijing	G56	G	G	0	0	0.372971	22.8541	0.134503	2.77259	0.320837	1	0	0.823302	0.0501595	119422	174.115	0.167684	0.16977	4723.86	5737.7	287.8	26034.1	2188	380963	4365.5	4419.8
600271	600271	2015	Beijing	C39	C39	C	0	0	0.16412	23.3969	0.339067	2.56495	0.611473	1	241	0.823302	0.0501595	119422	174.115	0.167684	0.16977	4723.86	5737.7	287.8	26034.1	2188	380963	4365.5	4419.8
600272	600272	2015	Shanghai	F52	F	F	0	0	0.071099	20.7543	0.49774	2.70805	0.127815	1	0	0.891455	0.0439065	112981	269.029	0.14699	0.302236	5519.5	6191.56	271.85	27821.6	2458	661273	4089.5	8408.7
600273	600273	2015	Zhejiang	C26	C26	C	0	0	0.195732	22.4943	0.414107	2.56495	0.0861733	2	2	0.723737	0.0377356	74479	48.7574	0.0668513	0.465978	4809.94	6645.98	250.79	44222	5985	291813	2956.3	20606.5
600275	600275	2015	Hubei	K70	K	K	0	0	0.043275	19.7708	0.517628	2.77259	0.0735027	2	0	0.490071	0.0256586	52566	15.2532	0.0518173	0.442557	3005.53	6132.84	157.36	30661.6	5850	89231	1588.8	13569.5
600276	600276	2015	Jiangsu	C27	C27	C	0	0	0.094312	23.1653	0.0990663	2.77259	0.446486	2	11	0.828751	0.0383956	86618	94.0654	0.0683761	0.464297	8028.59	9687.58	371.96	71876	8315	782154	4914.6	33371.8
600277	600277	2015	Neimenggu	C26	C26	C	0	0	0.352057	23.7546	0.509472	2.77259	0.0732234	2	18	0.461909	0.00839886	53437	14.4025	0.0480529	0.403401	1964.48	4252.96	35.72	13062.7	2440	35142	627.7	5269.5
600278	600278	2015	Shanghai	F51	F	F	0	0	0.492414	22.5538	0.491215	2.77259	0.280533	1	0	0.891455	0.0439065	112981	269.029	0.14699	0.302236	5519.5	6191.56	271.85	27821.6	2458	661273	4089.5	8408.7
600279	600279	2015	Chongqing	G55	G	G	0	0	0.139789	22.717	0.426396	2.77259	0.129679	1	0	0.568257	0.0120438	53348	25.6824	0.0850735	0.442049	2154.83	3792	45.67	16305.9	3070	78845	1387.2	7208
600280	600280	2015	Jiangsu	F52	F	F	0	0	0.196994	23.474	0.894146	2.77259	0.127143	2	0	0.828751	0.0383956	86618	94.0654	0.0683761	0.464297	8028.59	9687.58	371.96	71876	8315	782154	4914.6	33371.8
600281	600281	2015	Shanxi1	C25	C25	C	0	0	0.185959	21.5601	0.768391	2.77259	0.157922	1	0	0.479803	0.0109466	34159	11.6814	0.0705793	0.43367	1642.35	3422.97	37.47	12036.1	3519	41107	849.5	5219.7
600282	600282	2015	Jiangsu	C31	C31	C	0	0	0.206708	24.3163	0.826111	2.77259	0.120841	2	82	0.828751	0.0383956	86618	94.0654	0.0683761	0.464297	8028.59	9687.58	371.96	71876	8315	782154	4914.6	33371.8
600283	600283	2015	Zhejiang	D46	D	D	0	0	0.08325	22.3794	0.646225	2.77259	0.0865879	1	0	0.723737	0.0377356	74479	48.7574	0.0668513	0.465978	4809.94	6645.98	250.79	44222	5985	291813	2956.3	20606.5
600284	600284	2015	Shanghai	E48	E	E	0	0	0.047374	23.3159	0.491057	2.48491	0.121179	1	4	0.891455	0.0439065	112981	269.029	0.14699	0.302236	5519.5	6191.56	271.85	27821.6	2458	661273	4089.5	8408.7
600285	600285	2015	Henan	C27	C27	C	0	0	0.024475	21.7197	0.363497	2.77259	0.152278	2	2	0.443579	0.0122438	38042	7.08277	0.0438282	0.465819	3016.05	6799.35	83.25	36798.2	9701	68710	1612.8	17141.3
600287	600287	2015	Jiangsu	F51	F	F	0	0	0.249813	21.9061	0.55308	2.77259	0.1897	1	0	0.828751	0.0383956	86618	94.0654	0.0683761	0.464297	8028.59	9687.58	371.96	71876	8315	782154	4914.6	33371.8
600288	600288	2015	Beijing	C39	C39	C	0	0	0.089473	21.8437	0.405971	2.77259	0.20147	2	22	0.823302	0.0501595	119422	174.115	0.167684	0.16977	4723.86	5737.7	287.8	26034.1	2188	380963	4365.5	4419.8
600289	600289	2015	Heilongjiang	I65	I	I	0	0	0.05546	21.8235	0.329456	2.77259	0.332875	2	33	0.289972	0.0106724	33693	6.31964	0.0675278	0.32661	1165.88	4020.66	42.91	12023.2	3529	22302	811.9	3926.9
600290	600290	2015	Zhejiang	C38	C38	C	0	0	0.109503	22.7173	0.42384	2.77259	0.388669	2	11	0.723737	0.0377356	74479	48.7574	0.0668513	0.465978	4809.94	6645.98	250.79	44222	5985	291813	2956.3	20606.5
600291	600291	2015	Neimenggu	C30	C30	C	0	0	0.14256	25.8763	0.874701	2.77259	0.217369	2	0	0.461909	0.00839886	53437	14.4025	0.0480529	0.403401	1964.48	4252.96	35.72	13062.7	2440	35142	627.7	5269.5
600292	600292	2015	Chongqing	N77	N	N	0	0	0.197407	22.8704	0.403269	2.77259	0.0759608	1	11	0.568257	0.0120438	53348	25.6824	0.0850735	0.442049	2154.83	3792	45.67	16305.9	3070	78845	1387.2	7208
600293	600293	2015	Hubei	C30	C30	C	0	0	0.043048	21.6804	0.737032	2.77259	0.159912	2	0	0.490071	0.0256586	52566	15.2532	0.0518173	0.442557	3005.53	6132.84	157.36	30661.6	5850	89231	1588.8	13569.5
600295	600295	2015	Neimenggu	C31	C31	C	0	0	0.173627	24.5184	0.697933	2.70805	0.0456828	2	1	0.461909	0.00839886	53437	14.4025	0.0480529	0.403401	1964.48	4252.96	35.72	13062.7	2440	35142	627.7	5269.5
600297	600297	2015	Liaoning	F52	F	F	0	0	0.224065	25.0515	0.711095	2.77259	0.229144	2	0	0.474693	0.0153784	47511	47.6346	0.0752113	0.403944	2127.39	4481.61	68.92	20657.8	4338	206639	1553.7	8344.6
600298	600298	2015	Hubei	C14	C14	C	0	0	0.166922	22.5473	0.472739	2.77259	0.0486176	1	12	0.490071	0.0256586	52566	15.2532	0.0518173	0.442557	3005.53	6132.84	157.36	30661.6	5850	89231	1588.8	13569.5
600299	600299	2015	Beijing	C26	C26	C	0	0	0.555215	23.6088	0.208293	2.77259	0.275839	1	0	0.823302	0.0501595	119422	174.115	0.167684	0.16977	4723.86	5737.7	287.8	26034.1	2188	380963	4365.5	4419.8
600300	600300	2015	Jiangsu	C15	C15	C	0	0	0.138735	22.8066	0.592012	2.77259	0.0995904	2	0	0.828751	0.0383956	86618	94.0654	0.0683761	0.464297	8028.59	9687.58	371.96	71876	8315	782154	4914.6	33371.8
600301	600301	2015	Guangxi	C26	C26	C	1	0	0.104643	20.625	0.74266	2.77259	0	1	0	0.372686	0.0122076	31375	8.83995	0.0662865	0.358678	1515.16	4065.51	49.63	15030.2	4811	42529	996.3	5391
600302	600302	2015	Shanxi2	C35	C35	C	0	0	0.183473	21.2017	0.240316	2.77259	0.192648	1	6	0.470732	0.0130894	47408	13.409	0.0647284	0.476383	2059.95	4376.06	57.28	18188.3	3846	51571	1177.3	8664.6
600303	600303	2015	Liaoning	C36	C36	C	0	0	0.055114	23.0357	0.749556	2.77259	0.198148	2	4	0.474693	0.0153784	47511	47.6346	0.0752113	0.403944	2127.39	4481.61	68.92	20657.8	4338	206639	1553.7	8344.6
600305	600305	2015	Jiangsu	C14	C14	C	0	0	0.193696	21.5395	0.311769	2.70805	0.110512	1	31	0.828751	0.0383956	86618	94.0654	0.0683761	0.464297	8028.59	9687.58	371.96	71876	8315	782154	4914.6	33371.8
600306	600306	2015	Liaoning	F52	F	F	0	0	0.068345	21.5264	0.937056	2.77259	0.201539	3	0	0.474693	0.0153784	47511	47.6346	0.0752113	0.403944	2127.39	4481.61	68.92	20657.8	4338	206639	1553.7	8344.6
600307	600307	2015	Gansu	C31	C31	C	0	0	0.299213	24.3812	0.763921	2.77259	0.0638856	1	43	0.251448	0.0100902	26883	3.03488	0.0817117	0.368799	743.86	2958.31	29.85	6793.4	2523	7657	555.1	2505.4
600308	600308	2015	Shandong	C22	C22	C	0	0	0.127112	23.4979	0.591402	2.77259	0.0897926	2	1	0.670221	0.0192788	57090	22.2313	0.0514752	0.441868	5529.33	8250.01	159.05	56159.1	9866	219334	2890.8	24814.9
600309	600309	2015	Shandong	C26	C26	C	0	0	0.256299	24.5904	0.689919	2.70805	0.0432253	1	58	0.670221	0.0192788	57090	22.2313	0.0514752	0.441868	5529.33	8250.01	159.05	56159.1	9866	219334	2890.8	24814.9
600310	600310	2015	Guangxi	D44	D	D	0	0	0.251169	22.9474	0.671183	2.70805	0.125824	1	6	0.372686	0.0122076	31375	8.83995	0.0662865	0.358678	1515.16	4065.51	49.63	15030.2	4811	42529	996.3	5391
[truncated: 33,856 more rows]

## Sheet: Note
Note	1. Local fiscal revenue refers to revenue at the local level only and does not include domestic and foreign debt revenue.
	2. Local fiscal expenditure refers to expenditure at the local level only. Prior to 2000, it did not include the principal and interest repayment of domestic and foreign debts, nor the capital construction expenditure funded by foreign loan revenue.
	3.In accordance with China’s national economic accounting data revision system and internationally accepted practices, a systematic revision of the historical data on the gross regional product (GRP) for the period 1992–2023 was conducted following the Fifth National Economic Census.
	4.The permanent resident population includes: persons who reside in the township/sub-district where their household registration is registered or whose household registration is pending; persons who reside in the township/sub-district but have been away from the township/sub-district of their household registration for more than half a year; and persons whose household registration is in the town…
	5.The basic data on foreign-invested enterprises are sourced from the State Administration for Industry and Commerce of China. The statistical coverage of the number of registered enterprises at the year-end has been adjusted to include both enterprises and their branches since 2008 (with the historical data of previous years revised accordingly).
Data Source: CSMAR database (https://data.csmar.com) and the National Bureau of Statistic (https://www.stats.gov.cn/sj)
